# Supplementary material for: Mechanisms of Mitochondrial Apoptosis-Mediated Meat Tenderization Based on Quantitative Phosphoproteomic Analysis
Source: Foods. 2022 Nov 22;11(23):3751. doi: 10.3390/foods11233751 (PMC9741025; doi:10.3390/foods11233751)
Supplement: Supplementary file 1 [file foods-11-03751-s001.zip]

Archive with 3 entries (2 files):
- Supplementary/Supplemental Table S1.xlsx
- Supplementary/Supplemental Table S2.xlsx
- Supplementary/
