# Supplementary material for: Mechanisms of Mitochondrial Apoptosis-Mediated Meat Tenderization Based on Quantitative Phosphoproteomic Analysis
Source: Foods. 2022 Nov 22;11(23):3751. doi: 10.3390/foods11233751 (PMC9741025; doi:10.3390/foods11233751)
Supplement: Supplementary file 1 [file foods-11-03751-s001.zip › Supplementary/Supplemental Table S1.xlsx]

## Sheet: 12 h vs. 0 h
Protein accession	Position	Amino acid	LD12h/LD0h Ratio	LD12h/LD0h P value	Regulated Type	Protein description	Gene name	LD0h_1	LD0h_2	LD0h_3		LD12h_1	LD12h_2	LD12h_3		LD48h_1	LD48h_2	LD48h_3		Subcellular localization	KEGG KO No.	KEGG Gene	KEGG pathway	Biological Process	Cellular Component	Molecular Function	Pfam ID	Domain description	KOG category	KOG NO.	KOG description
Q9TV62	556	Y	0.747	0.00705995	Down	Myosin-4 OS=Sus scrofa OX=9823 GN=MYH4 PE=2 SV=1	MYH4	1.465	1.64	1.414	1.50633	1.192	1.053	1.129	1.12467	1.127	1.253	1.119	1.16633	cytoplasm	K10352	MYH; myosin heavy chain	map04530 Tight junction; map05130 Pathogenic Escherichia coli infection	GO:0003008 system process; GO:0003012 muscle system process; GO:0006139 nucleobase-containing compound metabolic process; GO:0006163 purine nucleotide metabolic process; GO:0006725 cellular aromatic compound metabolic process; GO:0006753 nucleoside phosphate metabolic process; GO:0006793 phosphorus metabolic process; GO:0006796 phosphate-containing compound metabolic process; GO:0006807 nitrogen …	GO:0005622 intracellular; GO:0005623 cell; GO:0005737 cytoplasm; GO:0005856 cytoskeleton; GO:0005859 muscle myosin complex; GO:0015629 actin cytoskeleton; GO:0016459 myosin complex; GO:0016460 myosin II complex; GO:0030016 myofibril; GO:0030017 sarcomere; GO:0032991 protein-containing complex; GO:0043226 organelle; GO:0043228 non-membrane-bounded organelle; GO:0043229 intracellular organelle; GO:…	GO:0000146 microfilament motor activity; GO:0003676 nucleic acid binding; GO:0003723 RNA binding; GO:0003725 double-stranded RNA binding; GO:0003774 motor activity; GO:0003824 catalytic activity; GO:0005488 binding; GO:0016462 pyrophosphatase activity; GO:0016787 hydrolase activity; GO:0016817 hydrolase activity, acting on acid anhydrides; GO:0016818 hydrolase activity, acting on acid anhydrides,…	PF02736; PF00063	Myosin N-terminal SH3-like domain; Myosin head (motor domain)	Z	KOG0161	Myosin class II heavy chain
F1SS64	556	Y	0.747	0.00705995	Down	Myosin-4 OS=Sus scrofa OX=9823 GN=MYH4 PE=3 SV=2	MYH4	1.465	1.64	1.414	1.50633	1.192	1.053	1.129	1.12467	1.127	1.253	1.119	1.16633	cytoplasm	K10352	MYH; myosin heavy chain	map04530 Tight junction; map05130 Pathogenic Escherichia coli infection	GO:0002252 immune effector process; GO:0002253 activation of immune response; GO:0002376 immune system process; GO:0002429 immune response-activating cell surface receptor signaling pathway; GO:0002431 Fc receptor mediated stimulatory signaling pathway; GO:0002433 immune response-regulating cell surface receptor signaling pathway involved in phagocytosis; GO:0002682 regulation of immune system pr…	GO:0005622 intracellular; GO:0005623 cell; GO:0005737 cytoplasm; GO:0005829 cytosol; GO:0005856 cytoskeleton; GO:0005859 muscle myosin complex; GO:0015629 actin cytoskeleton; GO:0016459 myosin complex; GO:0016460 myosin II complex; GO:0030016 myofibril; GO:0030017 sarcomere; GO:0032991 protein-containing complex; GO:0043226 organelle; GO:0043228 non-membrane-bounded organelle; GO:0043229 intracel…	GO:0000146 microfilament motor activity; GO:0003774 motor activity; GO:0003824 catalytic activity; GO:0016462 pyrophosphatase activity; GO:0016787 hydrolase activity; GO:0016817 hydrolase activity, acting on acid anhydrides; GO:0016818 hydrolase activity, acting on acid anhydrides, in phosphorus-containing anhydrides; GO:0017111 nucleoside-triphosphatase activity;	PF02736; PF00063	Myosin N-terminal SH3-like domain; Myosin head (motor domain)	Z	KOG0161	Myosin class II heavy chain
Q9TV61	556	Y	0.747	0.00705995	Down	Myosin-1 OS=Sus scrofa OX=9823 GN=MYH1 PE=2 SV=1	MYH1	1.465	1.64	1.414	1.50633	1.192	1.053	1.129	1.12467	1.127	1.253	1.119	1.16633	cytoplasm	K10352	MYH; myosin heavy chain	map04530 Tight junction; map05130 Pathogenic Escherichia coli infection				PF02736; PF00063	Myosin N-terminal SH3-like domain; Myosin head (motor domain)	Z	KOG0161	Myosin class II heavy chain
P79293	1299	S	1.346	0.0308171	Up	Myosin-7 OS=Sus scrofa OX=9823 GN=MYH7 PE=1 SV=2	MYH7	0.266	0.341	0.346	0.317667	0.459	0.409	0.415	0.427667	0.365	0.342	0.356	0.354333	nucleus	K17751	MYH6_7; myosin heavy chain 6/7	map04022 cGMP-PKG signaling pathway; map04260 Cardiac muscle contraction; map04261 Adrenergic signaling in cardiomyocytes; map04919 Thyroid hormone signaling pathway; map05410 Hypertrophic cardiomyopathy (HCM); map05414 Dilated cardiomyopathy (DCM); map05416 Viral myocarditis		GO:0005622 intracellular; GO:0005623 cell; GO:0005737 cytoplasm; GO:0005856 cytoskeleton; GO:0015629 actin cytoskeleton; GO:0016459 myosin complex; GO:0030016 myofibril; GO:0030017 sarcomere; GO:0032982 myosin filament; GO:0032991 protein-containing complex; GO:0043226 organelle; GO:0043228 non-membrane-bounded organelle; GO:0043229 intracellular organelle; GO:0043232 intracellular non-membrane-b…		PF02736; PF00063	Myosin N-terminal SH3-like domain; Myosin head (motor domain)	Z	KOG0161	Myosin class II heavy chain
A0A480NRZ3	392	S	1.653	0.00660435	Up	Lamin isoform A OS=Sus scrofa OX=9823 GN=LMNA PE=1 SV=1	LMNA	0.817	0.644	0.719	0.726667	1.045	1.251	1.307	1.201	1.008	0.858	0.849	0.905	nucleus	K12641	LMNA; lamin A/C	map04210 Apoptosis; map05410 Hypertrophic cardiomyopathy (HCM); map05412 Arrhythmogenic right ventricular cardiomyopathy (ARVC); map05414 Dilated cardiomyopathy (DCM)	GO:0000003 reproduction; GO:0000226 microtubule cytoskeleton organization; GO:0000278 mitotic cell cycle; GO:0001666 response to hypoxia; GO:0006606 protein import into nucleus; GO:0006810 transport; GO:0006886 intracellular protein transport; GO:0006913 nucleocytoplasmic transport; GO:0006950 response to stress; GO:0006986 response to unfolded protein; GO:0006996 organelle organization; GO:00069…	GO:0005622 intracellular; GO:0005623 cell; GO:0005634 nucleus; GO:0005635 nuclear envelope; GO:0005638 lamin filament; GO:0005652 nuclear lamina; GO:0005654 nucleoplasm; GO:0005737 cytoplasm; GO:0005829 cytosol; GO:0005856 cytoskeleton; GO:0005882 intermediate filament; GO:0012505 endomembrane system; GO:0016020 membrane; GO:0016363 nuclear matrix; GO:0031090 organelle membrane; GO:0031965 nuclea…	GO:0005198 structural molecule activity; GO:0005488 binding; GO:0005515 protein binding; GO:0008157 protein phosphatase 1 binding; GO:0019899 enzyme binding; GO:0019902 phosphatase binding; GO:0019903 protein phosphatase binding; GO:0042802 identical protein binding;	PF00932	Lamin Tail Domain	DY	KOG0977	Nuclear envelope protein lamin, intermediate filament superfamily
F1RPH0	196	Y	0.765	0.0337121	Down	Phosphoglycerate kinase OS=Sus scrofa OX=9823 GN=PGK1 PE=1 SV=3	PGK1	1.229	1.37	1.113	1.23733	1.026	0.973	0.842	0.947	1.01	1.133	0.959	1.034	cytoplasm	K00927	PGK, pgk; phosphoglycerate kinase [EC:2.7.2.3]	map00010 Glycolysis / Gluconeogenesis; map01100 Metabolic pathways; map01200 Carbon metabolism; map01230 Biosynthesis of amino acids; map04066 HIF-1 signaling pathway	GO:0001666 response to hypoxia; GO:0005975 carbohydrate metabolic process; GO:0005996 monosaccharide metabolic process; GO:0006006 glucose metabolic process; GO:0006007 glucose catabolic process; GO:0006082 organic acid metabolic process; GO:0006090 pyruvate metabolic process; GO:0006091 generation of precursor metabolites and energy; GO:0006094 gluconeogenesis; GO:0006096 glycolytic process; GO:…	GO:0005576 extracellular region; GO:0005615 extracellular space; GO:0005622 intracellular; GO:0005623 cell; GO:0005737 cytoplasm; GO:0005829 cytosol; GO:0016020 membrane; GO:0045121 membrane raft; GO:0098589 membrane region; GO:0098805 whole membrane; GO:0098857 membrane microdomain;	GO:0000166 nucleotide binding; GO:0003824 catalytic activity; GO:0004618 phosphoglycerate kinase activity; GO:0005488 binding; GO:0005524 ATP binding; GO:0008144 drug binding; GO:0015036 disulfide oxidoreductase activity; GO:0016301 kinase activity; GO:0016491 oxidoreductase activity; GO:0016651 oxidoreductase activity, acting on NAD(P)H; GO:0016667 oxidoreductase activity, acting on a sulfur gro…	PF00162	Phosphoglycerate kinase	G	KOG1367	3-phosphoglycerate kinase
F1S7H3	607	S	0.721	0.0307782	Down	Myosin light chain kinase 2, skeletal/cardiac muscle OS=Sus scrofa OX=9823 GN=MYLK2 PE=1 SV=3	MYLK2	1.569	1.534	1.317	1.47333	1.168	1.129	0.892	1.063	0.805	0.933	0.91	0.882667	cytoplasm,nucleus	K00907	MYLK; myosin-light-chain kinase [EC:2.7.11.18]	map04020 Calcium signaling pathway; map04022 cGMP-PKG signaling pathway; map04270 Vascular smooth muscle contraction; map04371 Apelin signaling pathway; map04510 Focal adhesion; map04611 Platelet activation; map04810 Regulation of actin cytoskeleton; map04921 Oxytocin signaling pathway; map04971 Gastric acid secretion	GO:0001932 regulation of protein phosphorylation; GO:0003007 heart morphogenesis; GO:0003008 system process; GO:0003012 muscle system process; GO:0003013 circulatory system process; GO:0003015 heart process; GO:0006464 cellular protein modification process; GO:0006468 protein phosphorylation; GO:0006793 phosphorus metabolic process; GO:0006796 phosphate-containing compound metabolic process; GO:0…	GO:0005622 intracellular; GO:0005623 cell; GO:0005634 nucleus; GO:0005737 cytoplasm; GO:0008021 synaptic vesicle; GO:0012505 endomembrane system; GO:0014069 postsynaptic density; GO:0030016 myofibril; GO:0030017 sarcomere; GO:0030133 transport vesicle; GO:0030424 axon; GO:0030425 dendrite; GO:0031410 cytoplasmic vesicle; GO:0031982 vesicle; GO:0032279 asymmetric synapse; GO:0036477 somatodendriti…	GO:0003824 catalytic activity; GO:0004672 protein kinase activity; GO:0004674 protein serine/threonine kinase activity; GO:0004683 calmodulin-dependent protein kinase activity; GO:0004687 myosin light chain kinase activity; GO:0005488 binding; GO:0005515 protein binding; GO:0005516 calmodulin binding; GO:0008092 cytoskeletal protein binding; GO:0016301 kinase activity; GO:0016740 transferase acti…	PF00069	Protein kinase domain	T	KOG0032	Ca2+/calmodulin-dependent protein kinase, EF-Hand protein superfamily
F1RFH3	52	S	1.864	0.00196806	Up	Neurofilament heavy polypeptide OS=Sus scrofa OX=9823 GN=NEFH PE=1 SV=2	NEFH	0.337	0.353	0.446	0.378667	0.711	0.716	0.69	0.705667	1.261	1.221	1.436	1.306	nucleus	K04574	NEFH, NF-H; neurofilament heavy polypeptide	map05014 Amyotrophic lateral sclerosis (ALS)
A0A287BI36	207	S	0.637	0.0131728	Down	PDZ and LIM domain 5 OS=Sus scrofa OX=9823 GN=PDLIM5 PE=1 SV=1	PDLIM5	1.478	1.837	2.09	1.80167	1.201	1.134	1.109	1.148	0.936	0.819	0.763	0.839333	nucleus	K19867	LDB3; LIM domain-binding protein 3					PF00595	PDZ domain (Also known as DHR or GLGF)	TZ	KOG1703	Adaptor protein Enigma and related PDZ-LIM proteins
A0A287A7G2	232	S	0.637	0.0131728	Down	PDZ and LIM domain 5 OS=Sus scrofa OX=9823 GN=PDLIM5 PE=1 SV=1	PDLIM5	1.478	1.837	2.09	1.80167	1.201	1.134	1.109	1.148	0.936	0.819	0.763	0.839333	cytoplasm	K19867	LDB3; LIM domain-binding protein 3					PF00595	PDZ domain (Also known as DHR or GLGF)	T	KOG1703	Adaptor protein Enigma and related PDZ-LIM proteins
A0A287BI36	193	S	0.689	0.00791079	Down	PDZ and LIM domain 5 OS=Sus scrofa OX=9823 GN=PDLIM5 PE=1 SV=1	PDLIM5	1.216	1.181	1.094	1.16367	0.829	0.879	0.697	0.801667	0.487	0.458	0.426	0.457	nucleus	K19867	LDB3; LIM domain-binding protein 3					PF00595	PDZ domain (Also known as DHR or GLGF)	TZ	KOG1703	Adaptor protein Enigma and related PDZ-LIM proteins
A0A287A7G2	218	S	0.689	0.00791079	Down	PDZ and LIM domain 5 OS=Sus scrofa OX=9823 GN=PDLIM5 PE=1 SV=1	PDLIM5	1.216	1.181	1.094	1.16367	0.829	0.879	0.697	0.801667	0.487	0.458	0.426	0.457	cytoplasm	K19867	LDB3; LIM domain-binding protein 3					PF00595	PDZ domain (Also known as DHR or GLGF)	T	KOG1703	Adaptor protein Enigma and related PDZ-LIM proteins
B5KJG2	238	T	0.73	0.0160279	Down	Phosphoglycerate mutase OS=Sus scrofa OX=9823 GN=PGAM2 PE=1 SV=1	PGAM2	1.597	1.861	1.503	1.65367	1.2	1.306	1.118	1.208	1.568	1.603	1.553	1.57467	cytoplasm	K01834	PGAM, gpmA; 2,3-bisphosphoglycerate-dependent phosphoglycerate mutase [EC:5.4.2.11]	map00010 Glycolysis / Gluconeogenesis; map00260 Glycine, serine and threonine metabolism; map01100 Metabolic pathways; map01200 Carbon metabolism; map01230 Biosynthesis of amino acids; map04922 Glucagon signaling pathway; map05230 Central carbon metabolism in cancer	GO:0000003 reproduction; GO:0003008 system process; GO:0003012 muscle system process; GO:0005975 carbohydrate metabolic process; GO:0005996 monosaccharide metabolic process; GO:0006006 glucose metabolic process; GO:0006007 glucose catabolic process; GO:0006082 organic acid metabolic process; GO:0006090 pyruvate metabolic process; GO:0006091 generation of precursor metabolites and energy; GO:00060…	GO:0005622 intracellular; GO:0005623 cell; GO:0005634 nucleus; GO:0005737 cytoplasm; GO:0005829 cytosol; GO:0043226 organelle; GO:0043227 membrane-bounded organelle; GO:0043229 intracellular organelle; GO:0043231 intracellular membrane-bounded organelle;	GO:0003824 catalytic activity; GO:0004619 phosphoglycerate mutase activity; GO:0005488 binding; GO:0016853 isomerase activity; GO:0016866 intramolecular transferase activity; GO:0016868 intramolecular transferase activity, phosphotransferases; GO:0046538 2,3-bisphosphoglycerate-dependent phosphoglycerate mutase activity; GO:0048037 cofactor binding;	PF00300	Histidine phosphatase superfamily (branch 1)	G	KOG0235	Phosphoglycerate mutase
A0A287A1A9	215	S	0.714	0.00641326	Down	Diacylglycerol kinase OS=Sus scrofa OX=9823 GN=DGKZ PE=3 SV=1	DGKZ	1.263	1.313	1.124	1.23333	0.924	0.804	0.913	0.880333	0.622	0.807	0.818	0.749	extracellular	K00901	dgkA, DGK; diacylglycerol kinase (ATP) [EC:2.7.1.107]	map00561 Glycerolipid metabolism; map00564 Glycerophospholipid metabolism; map01100 Metabolic pathways; map04070 Phosphatidylinositol signaling system; map04072 Phospholipase D signaling pathway; map04361 Axon regeneration; map05231 Choline metabolism in cancer	GO:0000075 cell cycle checkpoint; GO:0000077 DNA damage checkpoint; GO:0000278 mitotic cell cycle; GO:0001775 cell activation; GO:0006629 lipid metabolic process; GO:0006638 neutral lipid metabolic process; GO:0006639 acylglycerol metabolic process; GO:0006793 phosphorus metabolic process; GO:0006796 phosphate-containing compound metabolic process; GO:0006928 movement of cell or subcellular compo…	GO:0005622 intracellular; GO:0005623 cell; GO:0005634 nucleus; GO:0005654 nucleoplasm; GO:0005737 cytoplasm; GO:0005886 plasma membrane; GO:0016020 membrane; GO:0016604 nuclear body; GO:0016607 nuclear speck; GO:0030027 lamellipodium; GO:0031252 cell leading edge; GO:0031974 membrane-enclosed lumen; GO:0031981 nuclear lumen; GO:0042995 cell projection; GO:0043226 organelle; GO:0043227 membrane-bo…	GO:0000166 nucleotide binding; GO:0001727 lipid kinase activity; GO:0003824 catalytic activity; GO:0004143 diacylglycerol kinase activity; GO:0004857 enzyme inhibitor activity; GO:0005488 binding; GO:0005515 protein binding; GO:0005524 ATP binding; GO:0008022 protein C-terminus binding; GO:0008144 drug binding; GO:0016301 kinase activity; GO:0016740 transferase activity; GO:0016772 transferase ac…	PF00130	Phorbol esters/diacylglycerol binding domain (C1 domain)	T	KOG0782	Predicted diacylglycerol kinase
F1S252	401	S	1.317	0.0136786	Up	Dual specificity phosphatase 27, atypical OS=Sus scrofa OX=9823 GN=STYXL2 PE=3 SV=3	STYXL2	0.646	0.802	0.698	0.715333	0.945	0.908	0.974	0.942333	1.135	0.906	0.951	0.997333	nucleus	K14165	K14165; atypical dual specificity phosphatase [EC:3.1.3.16 3.1.3.48]					PF00782	Dual specificity phosphatase, catalytic domain	V	KOG1716	Dual specificity phosphatase
A0A287B1X5	176	S	0.693	0.0175148	Down	TPD52 like 2 OS=Sus scrofa OX=9823 GN=TPD52L2 PE=1 SV=2	TPD52L2	1.35	1.39	1.671	1.47033	1.047	1.117	0.895	1.01967	0.972	0.958	1.011	0.980333	cytoplasm,nucleus				GO:0042127 regulation of cell population proliferation; GO:0050789 regulation of biological process; GO:0050794 regulation of cellular process; GO:0065007 biological regulation;	GO:0005622 intracellular; GO:0005623 cell; GO:0005737 cytoplasm; GO:0048471 perinuclear region of cytoplasm;	GO:0005488 binding; GO:0005515 protein binding; GO:0042802 identical protein binding; GO:0042803 protein homodimerization activity; GO:0046982 protein heterodimerization activity; GO:0046983 protein dimerization activity;			S	KOG4010	Coiled-coil protein TPD52
A0A5G2RET9	678	S	0.745	0.0221123	Down	Actinin alpha 3 OS=Sus scrofa OX=9823 GN=ACTN3 PE=1 SV=1	ACTN3	1.008	1.144	1.25	1.134	0.88	0.894	0.762	0.845333	1.116	1.046	0.91	1.024	cytoplasm	K21073	ACTN2_3; actinin alpha 2/3	map05412 Arrhythmogenic right ventricular cardiomyopathy (ARVC)	GO:0001501 skeletal system development; GO:0002082 regulation of oxidative phosphorylation; GO:0003008 system process; GO:0003012 muscle system process; GO:0006109 regulation of carbohydrate metabolic process; GO:0006110 regulation of glycolytic process; GO:0006140 regulation of nucleotide metabolic process; GO:0006928 movement of cell or subcellular component; GO:0006936 muscle contraction; GO:0…	GO:0005622 intracellular; GO:0005623 cell; GO:0005737 cytoplasm; GO:0005829 cytosol; GO:0005856 cytoskeleton; GO:0005865 striated muscle thin filament; GO:0005884 actin filament; GO:0005903 brush border; GO:0005912 adherens junction; GO:0005925 focal adhesion; GO:0015629 actin cytoskeleton; GO:0030016 myofibril; GO:0030017 sarcomere; GO:0030018 Z disc; GO:0030054 cell junction; GO:0030055 cell-su…	GO:0003779 actin binding; GO:0005102 signaling receptor binding; GO:0005178 integrin binding; GO:0005198 structural molecule activity; GO:0005488 binding; GO:0005515 protein binding; GO:0008092 cytoskeletal protein binding; GO:0008307 structural constituent of muscle; GO:0030674 protein-macromolecule adaptor activity; GO:0042802 identical protein binding; GO:0042803 protein homodimerization activ…	PF00307; PF00435; PF08726	Calponin homology (CH) domain; Spectrin repeat; Ca2+ insensitive EF hand	Z	KOG0035	Ca2+-binding actin-bundling protein (actinin), alpha chain (EF-Hand protein superfamily)
A0A5S6I3N7	52	S	3.445	0.00366697	Up	Actin, cytoplasmic 1 OS=Sus scrofa OX=9823 GN=ACTB PE=3 SV=1	ACTB	0.173	0.167	0.091	0.143667	1.151	0.808	1.111	1.02333	0.505	0.505	0.475	0.495	cytoskeleton	K05692	ACTB_G1; actin beta/gamma 1	map04015 Rap1 signaling pathway; map04145 Phagosome; map04210 Apoptosis; map04390 Hippo signaling pathway; map04391 Hippo signaling pathway - fly; map04510 Focal adhesion; map04520 Adherens junction; map04530 Tight junction; map04611 Platelet activation; map04670 Leukocyte transendothelial migration; map04714 Thermogenesis; map04745 Phototransduction - fly; map04810 Regulation of actin cytoskelet…	GO:0000079 regulation of cyclin-dependent protein serine/threonine kinase activity; GO:0000902 cell morphogenesis; GO:0000904 cell morphogenesis involved in differentiation; GO:0001654 eye development; GO:0001932 regulation of protein phosphorylation; GO:0001933 negative regulation of protein phosphorylation; GO:0002252 immune effector process; GO:0002253 activation of immune response; GO:0002376…	GO:0000123 histone acetyltransferase complex; GO:0001725 stress fiber; GO:0002102 podosome; GO:0005622 intracellular; GO:0005623 cell; GO:0005634 nucleus; GO:0005654 nucleoplasm; GO:0005737 cytoplasm; GO:0005829 cytosol; GO:0005856 cytoskeleton; GO:0005886 plasma membrane; GO:0005912 adherens junction; GO:0005925 focal adhesion; GO:0005938 cell cortex; GO:0014069 postsynaptic density; GO:0015629 …	GO:0005198 structural molecule activity; GO:0005200 structural constituent of cytoskeleton; GO:0005488 binding; GO:0005515 protein binding; GO:0008092 cytoskeletal protein binding; GO:0008134 transcription factor binding; GO:0019894 kinesin binding; GO:0019899 enzyme binding; GO:0019900 kinase binding; GO:0019901 protein kinase binding; GO:0030957 Tat protein binding; GO:0042802 identical protein…			Z	KOG0676	Actin and related proteins
A0A5S6I3N7	53	Y	3.445	0.00366697	Up	Actin, cytoplasmic 1 OS=Sus scrofa OX=9823 GN=ACTB PE=3 SV=1	ACTB	0.173	0.167	0.091	0.143667	1.151	0.808	1.111	1.02333	0.505	0.505	0.475	0.495	cytoskeleton	K05692	ACTB_G1; actin beta/gamma 1	map04015 Rap1 signaling pathway; map04145 Phagosome; map04210 Apoptosis; map04390 Hippo signaling pathway; map04391 Hippo signaling pathway - fly; map04510 Focal adhesion; map04520 Adherens junction; map04530 Tight junction; map04611 Platelet activation; map04670 Leukocyte transendothelial migration; map04714 Thermogenesis; map04745 Phototransduction - fly; map04810 Regulation of actin cytoskelet…	GO:0000079 regulation of cyclin-dependent protein serine/threonine kinase activity; GO:0000902 cell morphogenesis; GO:0000904 cell morphogenesis involved in differentiation; GO:0001654 eye development; GO:0001932 regulation of protein phosphorylation; GO:0001933 negative regulation of protein phosphorylation; GO:0002252 immune effector process; GO:0002253 activation of immune response; GO:0002376…	GO:0000123 histone acetyltransferase complex; GO:0001725 stress fiber; GO:0002102 podosome; GO:0005622 intracellular; GO:0005623 cell; GO:0005634 nucleus; GO:0005654 nucleoplasm; GO:0005737 cytoplasm; GO:0005829 cytosol; GO:0005856 cytoskeleton; GO:0005886 plasma membrane; GO:0005912 adherens junction; GO:0005925 focal adhesion; GO:0005938 cell cortex; GO:0014069 postsynaptic density; GO:0015629 …	GO:0005198 structural molecule activity; GO:0005200 structural constituent of cytoskeleton; GO:0005488 binding; GO:0005515 protein binding; GO:0008092 cytoskeletal protein binding; GO:0008134 transcription factor binding; GO:0019894 kinesin binding; GO:0019899 enzyme binding; GO:0019900 kinase binding; GO:0019901 protein kinase binding; GO:0030957 Tat protein binding; GO:0042802 identical protein…			Z	KOG0676	Actin and related proteins
A0A5S6I3N7	60	S	3.445	0.00366697	Up	Actin, cytoplasmic 1 OS=Sus scrofa OX=9823 GN=ACTB PE=3 SV=1	ACTB	0.173	0.167	0.091	0.143667	1.151	0.808	1.111	1.02333	0.505	0.505	0.475	0.495	cytoskeleton	K05692	ACTB_G1; actin beta/gamma 1	map04015 Rap1 signaling pathway; map04145 Phagosome; map04210 Apoptosis; map04390 Hippo signaling pathway; map04391 Hippo signaling pathway - fly; map04510 Focal adhesion; map04520 Adherens junction; map04530 Tight junction; map04611 Platelet activation; map04670 Leukocyte transendothelial migration; map04714 Thermogenesis; map04745 Phototransduction - fly; map04810 Regulation of actin cytoskelet…	GO:0000079 regulation of cyclin-dependent protein serine/threonine kinase activity; GO:0000902 cell morphogenesis; GO:0000904 cell morphogenesis involved in differentiation; GO:0001654 eye development; GO:0001932 regulation of protein phosphorylation; GO:0001933 negative regulation of protein phosphorylation; GO:0002252 immune effector process; GO:0002253 activation of immune response; GO:0002376…	GO:0000123 histone acetyltransferase complex; GO:0001725 stress fiber; GO:0002102 podosome; GO:0005622 intracellular; GO:0005623 cell; GO:0005634 nucleus; GO:0005654 nucleoplasm; GO:0005737 cytoplasm; GO:0005829 cytosol; GO:0005856 cytoskeleton; GO:0005886 plasma membrane; GO:0005912 adherens junction; GO:0005925 focal adhesion; GO:0005938 cell cortex; GO:0014069 postsynaptic density; GO:0015629 …	GO:0005198 structural molecule activity; GO:0005200 structural constituent of cytoskeleton; GO:0005488 binding; GO:0005515 protein binding; GO:0008092 cytoskeletal protein binding; GO:0008134 transcription factor binding; GO:0019894 kinesin binding; GO:0019899 enzyme binding; GO:0019900 kinase binding; GO:0019901 protein kinase binding; GO:0030957 Tat protein binding; GO:0042802 identical protein…			Z	KOG0676	Actin and related proteins
A0A287AT18	30	S	0.714	0.00816644	Down	Proteasome subunit alpha type OS=Sus scrofa OX=9823 GN=PSMA7 PE=1 SV=1	PSMA7	1.259	1.207	1.187	1.21767	0.987	0.788	0.833	0.869333	1.011	1.114	0.855	0.993333	cytoplasm	K02731	PSMA7; 20S proteasome subunit alpha 4 [EC:3.4.25.1]	map03050 Proteasome	GO:0006464 cellular protein modification process; GO:0006508 proteolysis; GO:0006807 nitrogen compound metabolic process; GO:0008152 metabolic process; GO:0009987 cellular process; GO:0016579 protein deubiquitination; GO:0019538 protein metabolic process; GO:0036211 protein modification process; GO:0043170 macromolecule metabolic process; GO:0043412 macromolecule modification; GO:0043687 post-tra…	GO:0000502 proteasome complex; GO:0005622 intracellular; GO:0005623 cell; GO:0005634 nucleus; GO:0005654 nucleoplasm; GO:0005737 cytoplasm; GO:0005829 cytosol; GO:0005839 proteasome core complex; GO:0019773 proteasome core complex, alpha-subunit complex; GO:0031974 membrane-enclosed lumen; GO:0031981 nuclear lumen; GO:0032991 protein-containing complex; GO:0043226 organelle; GO:0043227 membrane-b…	GO:0005488 binding; GO:0005515 protein binding; GO:0042802 identical protein binding;	PF10584; PF00227	Proteasome subunit A N-terminal signature; Proteasome subunit	O	KOG0183	20S proteasome, regulatory subunit alpha type PSMA7/PRE6
A0A5G2R0F0	342	S	1.345	0.03961	Up	Proline rich coiled-coil 2A OS=Sus scrofa OX=9823 GN=PRRC2A PE=1 SV=1	PRRC2A	0.547		0.49	0.5185	0.679		0.716	0.6975	0.792		0.917	0.8545	nucleus				GO:0009987 cellular process; GO:0030154 cell differentiation; GO:0032502 developmental process; GO:0048869 cellular developmental process;	GO:0005622 intracellular; GO:0005623 cell; GO:0005634 nucleus; GO:0005654 nucleoplasm; GO:0005737 cytoplasm; GO:0005829 cytosol; GO:0005886 plasma membrane; GO:0016020 membrane; GO:0031974 membrane-enclosed lumen; GO:0031981 nuclear lumen; GO:0043226 organelle; GO:0043227 membrane-bounded organelle; GO:0043229 intracellular organelle; GO:0043231 intracellular membrane-bounded organelle; GO:004323…				S	KOG4817	Unnamed protein
A0A287AXA8	905	S	0.714	0.00131425	Down	4-alpha-glucanotransferase OS=Sus scrofa OX=9823 GN=AGL PE=1 SV=2	AGL	1.461	1.613	1.412	1.49533	1.091	1.067	1.044	1.06733	1.282	1.264	1.248	1.26467	cytoplasm	K01196	AGL; glycogen debranching enzyme [EC:2.4.1.25 3.2.1.33]	map00500 Starch and sucrose metabolism; map01100 Metabolic pathways	GO:0000272 polysaccharide catabolic process; GO:0001775 cell activation; GO:0002252 immune effector process; GO:0002263 cell activation involved in immune response; GO:0002274 myeloid leukocyte activation; GO:0002275 myeloid cell activation involved in immune response; GO:0002283 neutrophil activation involved in immune response; GO:0002366 leukocyte activation involved in immune response; GO:000…	GO:0005576 extracellular region; GO:0005622 intracellular; GO:0005623 cell; GO:0005737 cytoplasm; GO:0005829 cytosol; GO:0012505 endomembrane system; GO:0030141 secretory granule; GO:0031410 cytoplasmic vesicle; GO:0031974 membrane-enclosed lumen; GO:0031982 vesicle; GO:0031983 vesicle lumen; GO:0032991 protein-containing complex; GO:0034774 secretory granule lumen; GO:0043033 isoamylase complex;…	GO:0003824 catalytic activity; GO:0004133 glycogen debranching enzyme activity; GO:0004134 4-alpha-glucanotransferase activity; GO:0004135 amylo-alpha-1,6-glucosidase activity; GO:0004553 hydrolase activity, hydrolyzing O-glycosyl compounds; GO:0015926 glucosidase activity; GO:0016740 transferase activity; GO:0016757 transferase activity, transferring glycosyl groups; GO:0016758 transferase activ…	PF06202	Amylo-alpha-1,6-glucosidase	G	KOG3625	Alpha amylase
A0A286ZSF2	1147	S	0.742	0.0410867	Down	Calcium-transporting ATPase OS=Sus scrofa OX=9823 GN=ATP2B2 PE=1 SV=1	ATP2B2	1.123	1.222		1.1725	0.91	0.83		0.87	0.807	0.956		0.8815	plasma membrane	K05850	ATP2B; P-type Ca2+ transporter type 2B [EC:7.2.2.10]	map04020 Calcium signaling pathway; map04022 cGMP-PKG signaling pathway; map04024 cAMP signaling pathway; map04261 Adrenergic signaling in cardiomyocytes; map04925 Aldosterone synthesis and secretion; map04961 Endocrine and other factor-regulated calcium reabsorption; map04970 Salivary secretion; map04972 Pancreatic secretion; map04978 Mineral absorption	GO:0000902 cell morphogenesis; GO:0000904 cell morphogenesis involved in differentiation; GO:0001505 regulation of neurotransmitter levels; GO:0001654 eye development; GO:0002064 epithelial cell development; GO:0002065 columnar/cuboidal epithelial cell differentiation; GO:0002066 columnar/cuboidal epithelial cell development; GO:0002093 auditory receptor cell morphogenesis; GO:0003008 system proc…	GO:0005622 intracellular; GO:0005623 cell; GO:0005737 cytoplasm; GO:0005783 endoplasmic reticulum; GO:0005886 plasma membrane; GO:0005887 integral component of plasma membrane; GO:0005929 cilium; GO:0012505 endomembrane system; GO:0014069 postsynaptic density; GO:0016020 membrane; GO:0016021 integral component of membrane; GO:0016324 apical plasma membrane; GO:0030425 dendrite; GO:0031224 intrins…	GO:0000166 nucleotide binding; GO:0003824 catalytic activity; GO:0005102 signaling receptor binding; GO:0005215 transporter activity; GO:0005388 calcium transmembrane transporter activity, phosphorylative mechanism; GO:0005488 binding; GO:0005509 calcium ion binding; GO:0005515 protein binding; GO:0005516 calmodulin binding; GO:0005524 ATP binding; GO:0008022 protein C-terminus binding; GO:000814…	PF00690; PF08282	Cation transporter/ATPase, N-terminus; haloacid dehalogenase-like hydrolase	P	KOG0204	Calcium transporting ATPase
A0A287AI98	506	S	1.403	0.000113674	Up	Ataxin 2 like OS=Sus scrofa OX=9823 GN=ATXN2L PE=1 SV=2	ATXN2L	0.707	0.731	0.686	0.708	0.972	0.992	1.017	0.993667	1.037	0.962	0.873	0.957333	nucleus	K23625	ATXN2_2L; ataxin 2/2L	map04711 Circadian rhythm - fly	GO:0006996 organelle organization; GO:0009987 cellular process; GO:0010603 regulation of cytoplasmic mRNA processing body assembly; GO:0016043 cellular component organization; GO:0022607 cellular component assembly; GO:0022613 ribonucleoprotein complex biogenesis; GO:0022618 ribonucleoprotein complex assembly; GO:0033043 regulation of organelle organization; GO:0034063 stress granule assembly; GO…	GO:0005622 intracellular; GO:0005623 cell; GO:0005634 nucleus; GO:0005654 nucleoplasm; GO:0005737 cytoplasm; GO:0005829 cytosol; GO:0010494 cytoplasmic stress granule; GO:0016020 membrane; GO:0016604 nuclear body; GO:0016607 nuclear speck; GO:0031974 membrane-enclosed lumen; GO:0031981 nuclear lumen; GO:0032991 protein-containing complex; GO:0035770 ribonucleoprotein granule; GO:0036464 cytoplasm…	GO:0003676 nucleic acid binding; GO:0003723 RNA binding; GO:0005488 binding; GO:0097159 organic cyclic compound binding; GO:1901363 heterocyclic compound binding;	PF14438; PF06741	SM domain found in Ataxin-2; LsmAD domain	A	KOG2375	Protein interacting with poly(A)-binding protein
A0A286ZZW7	143	S	0.72	0.00504225	Down	Y-box binding protein 3 OS=Sus scrofa OX=9823 GN=YBX3 PE=1 SV=1	YBX3	1.554	1.41	1.367	1.44367	1.081	0.95	1.089	1.04	1.561	1.258	1.443	1.42067	nucleus	K06099	CSDA, ZONAB; cold shock domain protein A	map04530 Tight junction	GO:0000003 reproduction; GO:0000122 negative regulation of transcription by RNA polymerase II; GO:0001701 in utero embryonic development; GO:0003006 developmental process involved in reproduction; GO:0006355 regulation of transcription, DNA-templated; GO:0006357 regulation of transcription by RNA polymerase II; GO:0006417 regulation of translation; GO:0006950 response to stress; GO:0006970 respon…	GO:0005622 intracellular; GO:0005623 cell; GO:0005634 nucleus; GO:0005737 cytoplasm; GO:0005829 cytosol; GO:0005911 cell-cell junction; GO:0005921 gap junction; GO:0005923 bicellular tight junction; GO:0030054 cell junction; GO:0043226 organelle; GO:0043227 membrane-bounded organelle; GO:0043229 intracellular organelle; GO:0043231 intracellular membrane-bounded organelle; GO:0043296 apical juncti…	GO:0000976 transcription regulatory region sequence-specific DNA binding; GO:0000977 RNA polymerase II transcription regulatory region sequence-specific DNA binding; GO:0000981 DNA-binding transcription factor activity, RNA polymerase II-specific; GO:0001067 regulatory region nucleic acid binding; GO:0001227 DNA-binding transcription repressor activity, RNA polymerase II-specific; GO:0003676 nucl…	PF00313	'Cold-shock' DNA-binding domain	J	KOG3070	Predicted RNA-binding protein containing PIN domain and invovled in translation or RNA processing
A0A5G2QN07	145	S	0.72	0.00504225	Down	Y-box binding protein 1 OS=Sus scrofa OX=9823 GN=YBX1 PE=1 SV=1	YBX1	1.554	1.41	1.367	1.44367	1.081	0.95	1.089	1.04	1.561	1.258	1.443	1.42067	nucleus	K09276	YBX1, NSEP1; Y-box-binding protein 1		GO:0000122 negative regulation of transcription by RNA polymerase II; GO:0000375 RNA splicing, via transesterification reactions; GO:0000377 RNA splicing, via transesterification reactions with bulged adenosine as nucleophile; GO:0000398 mRNA splicing, via spliceosome; GO:0001701 in utero embryonic development; GO:0006139 nucleobase-containing compound metabolic process; GO:0006351 transcription,…	GO:0005576 extracellular region; GO:0005622 intracellular; GO:0005623 cell; GO:0005634 nucleus; GO:0005635 nuclear envelope; GO:0005654 nucleoplasm; GO:0005681 spliceosomal complex; GO:0005689 U12-type spliceosomal complex; GO:0005737 cytoplasm; GO:0005829 cytosol; GO:0010494 cytoplasmic stress granule; GO:0012505 endomembrane system; GO:0016020 membrane; GO:0030425 dendrite; GO:0031090 organelle…	GO:0000976 transcription regulatory region sequence-specific DNA binding; GO:0000977 RNA polymerase II transcription regulatory region sequence-specific DNA binding; GO:0000978 RNA polymerase II cis-regulatory region sequence-specific DNA binding; GO:0000981 DNA-binding transcription factor activity, RNA polymerase II-specific; GO:0000987 cis-regulatory region sequence-specific DNA binding; GO:00…	PF00313	'Cold-shock' DNA-binding domain	K	KOG3070	Predicted RNA-binding protein containing PIN domain and invovled in translation or RNA processing
A0A287ACF3	705	T	0.667	0.0479987	Down	Synaptopodin 2 like OS=Sus scrofa OX=9823 GN=SYNPO2L PE=4 SV=1	SYNPO2L	1.801	1.524		1.6625	1.15	1.067		1.1085	1.133	1.006		1.0695	nucleus				GO:0010638 positive regulation of organelle organization; GO:0032231 regulation of actin filament bundle assembly; GO:0032233 positive regulation of actin filament bundle assembly; GO:0032956 regulation of actin cytoskeleton organization; GO:0032970 regulation of actin filament-based process; GO:0033043 regulation of organelle organization; GO:0044087 regulation of cellular component biogenesis; …	GO:0005622 intracellular; GO:0005623 cell; GO:0005634 nucleus; GO:0005654 nucleoplasm; GO:0005737 cytoplasm; GO:0005829 cytosol; GO:0005856 cytoskeleton; GO:0015629 actin cytoskeleton; GO:0016604 nuclear body; GO:0016607 nuclear speck; GO:0030016 myofibril; GO:0030017 sarcomere; GO:0030018 Z disc; GO:0030054 cell junction; GO:0031674 I band; GO:0031974 membrane-enclosed lumen; GO:0031981 nuclear …	GO:0003779 actin binding; GO:0005488 binding; GO:0005515 protein binding; GO:0008092 cytoskeletal protein binding;			TZ	KOG1703	Adaptor protein Enigma and related PDZ-LIM proteins
A0A5G2R2B8	858	T	0.667	0.0479987	Down	Synaptopodin 2 like OS=Sus scrofa OX=9823 GN=SYNPO2L PE=4 SV=1	SYNPO2L	1.801	1.524		1.6625	1.15	1.067		1.1085	1.133	1.006		1.0695	nucleus				GO:0010638 positive regulation of organelle organization; GO:0032231 regulation of actin filament bundle assembly; GO:0032233 positive regulation of actin filament bundle assembly; GO:0032956 regulation of actin cytoskeleton organization; GO:0032970 regulation of actin filament-based process; GO:0033043 regulation of organelle organization; GO:0044087 regulation of cellular component biogenesis; …	GO:0005622 intracellular; GO:0005623 cell; GO:0005634 nucleus; GO:0005654 nucleoplasm; GO:0005737 cytoplasm; GO:0005829 cytosol; GO:0005856 cytoskeleton; GO:0015629 actin cytoskeleton; GO:0016604 nuclear body; GO:0016607 nuclear speck; GO:0030016 myofibril; GO:0030017 sarcomere; GO:0030018 Z disc; GO:0030054 cell junction; GO:0031674 I band; GO:0031974 membrane-enclosed lumen; GO:0031981 nuclear …	GO:0003779 actin binding; GO:0005488 binding; GO:0005515 protein binding; GO:0008092 cytoskeletal protein binding;			TZ	KOG1703	Adaptor protein Enigma and related PDZ-LIM proteins
A0A287AMA4	1833	S	1.36	0.000211356	Up	Myosin heavy chain 8(predicted) OS=Sus scrofa OX=9823 GN=MYH8 PE=3 SV=2	MYH8	0.671	0.724	0.69	0.695	0.936	0.962	0.937	0.945	0.856	0.878	0.783	0.839	cytoplasm	K10352	MYH; myosin heavy chain	map04530 Tight junction; map05130 Pathogenic Escherichia coli infection	GO:0003008 system process; GO:0003009 skeletal muscle contraction; GO:0003012 muscle system process; GO:0006139 nucleobase-containing compound metabolic process; GO:0006163 purine nucleotide metabolic process; GO:0006464 cellular protein modification process; GO:0006470 protein dephosphorylation; GO:0006725 cellular aromatic compound metabolic process; GO:0006753 nucleoside phosphate metabolic pr…	GO:0005622 intracellular; GO:0005623 cell; GO:0005737 cytoplasm; GO:0005829 cytosol; GO:0005856 cytoskeleton; GO:0005859 muscle myosin complex; GO:0015629 actin cytoskeleton; GO:0016459 myosin complex; GO:0016460 myosin II complex; GO:0030016 myofibril; GO:0030017 sarcomere; GO:0032982 myosin filament; GO:0032991 protein-containing complex; GO:0043226 organelle; GO:0043228 non-membrane-bounded or…	GO:0000146 microfilament motor activity; GO:0000166 nucleotide binding; GO:0003774 motor activity; GO:0003779 actin binding; GO:0003824 catalytic activity; GO:0004721 phosphoprotein phosphatase activity; GO:0004722 protein serine/threonine phosphatase activity; GO:0005198 structural molecule activity; GO:0005488 binding; GO:0005515 protein binding; GO:0005524 ATP binding; GO:0008092 cytoskeletal …	PF02736; PF00063	Myosin N-terminal SH3-like domain; Myosin head (motor domain)	Z	KOG0161	Myosin class II heavy chain
F1SS64	1841	S	1.36	0.000211356	Up	Myosin-4 OS=Sus scrofa OX=9823 GN=MYH4 PE=3 SV=2	MYH4	0.671	0.724	0.69	0.695	0.936	0.962	0.937	0.945	0.856	0.878	0.783	0.839	cytoplasm	K10352	MYH; myosin heavy chain	map04530 Tight junction; map05130 Pathogenic Escherichia coli infection	GO:0002252 immune effector process; GO:0002253 activation of immune response; GO:0002376 immune system process; GO:0002429 immune response-activating cell surface receptor signaling pathway; GO:0002431 Fc receptor mediated stimulatory signaling pathway; GO:0002433 immune response-regulating cell surface receptor signaling pathway involved in phagocytosis; GO:0002682 regulation of immune system pr…	GO:0005622 intracellular; GO:0005623 cell; GO:0005737 cytoplasm; GO:0005829 cytosol; GO:0005856 cytoskeleton; GO:0005859 muscle myosin complex; GO:0015629 actin cytoskeleton; GO:0016459 myosin complex; GO:0016460 myosin II complex; GO:0030016 myofibril; GO:0030017 sarcomere; GO:0032991 protein-containing complex; GO:0043226 organelle; GO:0043228 non-membrane-bounded organelle; GO:0043229 intracel…	GO:0000146 microfilament motor activity; GO:0003774 motor activity; GO:0003824 catalytic activity; GO:0016462 pyrophosphatase activity; GO:0016787 hydrolase activity; GO:0016817 hydrolase activity, acting on acid anhydrides; GO:0016818 hydrolase activity, acting on acid anhydrides, in phosphorus-containing anhydrides; GO:0017111 nucleoside-triphosphatase activity;	PF02736; PF00063	Myosin N-terminal SH3-like domain; Myosin head (motor domain)	Z	KOG0161	Myosin class II heavy chain
Q9TV61	1832	S	1.36	0.000211356	Up	Myosin-1 OS=Sus scrofa OX=9823 GN=MYH1 PE=2 SV=1	MYH1	0.671	0.724	0.69	0.695	0.936	0.962	0.937	0.945	0.856	0.878	0.783	0.839	cytoplasm	K10352	MYH; myosin heavy chain	map04530 Tight junction; map05130 Pathogenic Escherichia coli infection				PF02736; PF00063	Myosin N-terminal SH3-like domain; Myosin head (motor domain)	Z	KOG0161	Myosin class II heavy chain
A0A287AMA4	1279	T	1.451	0.0099865	Up	Myosin heavy chain 8(predicted) OS=Sus scrofa OX=9823 GN=MYH8 PE=3 SV=2	MYH8	0.743	0.731	0.718	0.730667	1.112	1.166	0.902	1.06	0.788	0.813	0.927	0.842667	cytoplasm	K10352	MYH; myosin heavy chain	map04530 Tight junction; map05130 Pathogenic Escherichia coli infection	GO:0003008 system process; GO:0003009 skeletal muscle contraction; GO:0003012 muscle system process; GO:0006139 nucleobase-containing compound metabolic process; GO:0006163 purine nucleotide metabolic process; GO:0006464 cellular protein modification process; GO:0006470 protein dephosphorylation; GO:0006725 cellular aromatic compound metabolic process; GO:0006753 nucleoside phosphate metabolic pr…	GO:0005622 intracellular; GO:0005623 cell; GO:0005737 cytoplasm; GO:0005829 cytosol; GO:0005856 cytoskeleton; GO:0005859 muscle myosin complex; GO:0015629 actin cytoskeleton; GO:0016459 myosin complex; GO:0016460 myosin II complex; GO:0030016 myofibril; GO:0030017 sarcomere; GO:0032982 myosin filament; GO:0032991 protein-containing complex; GO:0043226 organelle; GO:0043228 non-membrane-bounded or…	GO:0000146 microfilament motor activity; GO:0000166 nucleotide binding; GO:0003774 motor activity; GO:0003779 actin binding; GO:0003824 catalytic activity; GO:0004721 phosphoprotein phosphatase activity; GO:0004722 protein serine/threonine phosphatase activity; GO:0005198 structural molecule activity; GO:0005488 binding; GO:0005515 protein binding; GO:0005524 ATP binding; GO:0008092 cytoskeletal …	PF02736; PF00063	Myosin N-terminal SH3-like domain; Myosin head (motor domain)	Z	KOG0161	Myosin class II heavy chain
F1SS64	1287	T	1.451	0.0099865	Up	Myosin-4 OS=Sus scrofa OX=9823 GN=MYH4 PE=3 SV=2	MYH4	0.743	0.731	0.718	0.730667	1.112	1.166	0.902	1.06	0.788	0.813	0.927	0.842667	cytoplasm	K10352	MYH; myosin heavy chain	map04530 Tight junction; map05130 Pathogenic Escherichia coli infection	GO:0002252 immune effector process; GO:0002253 activation of immune response; GO:0002376 immune system process; GO:0002429 immune response-activating cell surface receptor signaling pathway; GO:0002431 Fc receptor mediated stimulatory signaling pathway; GO:0002433 immune response-regulating cell surface receptor signaling pathway involved in phagocytosis; GO:0002682 regulation of immune system pr…	GO:0005622 intracellular; GO:0005623 cell; GO:0005737 cytoplasm; GO:0005829 cytosol; GO:0005856 cytoskeleton; GO:0005859 muscle myosin complex; GO:0015629 actin cytoskeleton; GO:0016459 myosin complex; GO:0016460 myosin II complex; GO:0030016 myofibril; GO:0030017 sarcomere; GO:0032991 protein-containing complex; GO:0043226 organelle; GO:0043228 non-membrane-bounded organelle; GO:0043229 intracel…	GO:0000146 microfilament motor activity; GO:0003774 motor activity; GO:0003824 catalytic activity; GO:0016462 pyrophosphatase activity; GO:0016787 hydrolase activity; GO:0016817 hydrolase activity, acting on acid anhydrides; GO:0016818 hydrolase activity, acting on acid anhydrides, in phosphorus-containing anhydrides; GO:0017111 nucleoside-triphosphatase activity;	PF02736; PF00063	Myosin N-terminal SH3-like domain; Myosin head (motor domain)	Z	KOG0161	Myosin class II heavy chain
Q9TV61	1278	T	1.451	0.0099865	Up	Myosin-1 OS=Sus scrofa OX=9823 GN=MYH1 PE=2 SV=1	MYH1	0.743	0.731	0.718	0.730667	1.112	1.166	0.902	1.06	0.788	0.813	0.927	0.842667	cytoplasm	K10352	MYH; myosin heavy chain	map04530 Tight junction; map05130 Pathogenic Escherichia coli infection				PF02736; PF00063	Myosin N-terminal SH3-like domain; Myosin head (motor domain)	Z	KOG0161	Myosin class II heavy chain
A0A287AMA4	984	T	1.315	0.00365358	Up	Myosin heavy chain 8(predicted) OS=Sus scrofa OX=9823 GN=MYH8 PE=3 SV=2	MYH8	0.748	0.78	0.701	0.743	0.986	1.027	0.919	0.977333	0.853	0.82	0.919	0.864	cytoplasm	K10352	MYH; myosin heavy chain	map04530 Tight junction; map05130 Pathogenic Escherichia coli infection	GO:0003008 system process; GO:0003009 skeletal muscle contraction; GO:0003012 muscle system process; GO:0006139 nucleobase-containing compound metabolic process; GO:0006163 purine nucleotide metabolic process; GO:0006464 cellular protein modification process; GO:0006470 protein dephosphorylation; GO:0006725 cellular aromatic compound metabolic process; GO:0006753 nucleoside phosphate metabolic pr…	GO:0005622 intracellular; GO:0005623 cell; GO:0005737 cytoplasm; GO:0005829 cytosol; GO:0005856 cytoskeleton; GO:0005859 muscle myosin complex; GO:0015629 actin cytoskeleton; GO:0016459 myosin complex; GO:0016460 myosin II complex; GO:0030016 myofibril; GO:0030017 sarcomere; GO:0032982 myosin filament; GO:0032991 protein-containing complex; GO:0043226 organelle; GO:0043228 non-membrane-bounded or…	GO:0000146 microfilament motor activity; GO:0000166 nucleotide binding; GO:0003774 motor activity; GO:0003779 actin binding; GO:0003824 catalytic activity; GO:0004721 phosphoprotein phosphatase activity; GO:0004722 protein serine/threonine phosphatase activity; GO:0005198 structural molecule activity; GO:0005488 binding; GO:0005515 protein binding; GO:0005524 ATP binding; GO:0008092 cytoskeletal …	PF02736; PF00063	Myosin N-terminal SH3-like domain; Myosin head (motor domain)	Z	KOG0161	Myosin class II heavy chain
F1SS64	984	T	1.315	0.00365358	Up	Myosin-4 OS=Sus scrofa OX=9823 GN=MYH4 PE=3 SV=2	MYH4	0.748	0.78	0.701	0.743	0.986	1.027	0.919	0.977333	0.853	0.82	0.919	0.864	cytoplasm	K10352	MYH; myosin heavy chain	map04530 Tight junction; map05130 Pathogenic Escherichia coli infection	GO:0002252 immune effector process; GO:0002253 activation of immune response; GO:0002376 immune system process; GO:0002429 immune response-activating cell surface receptor signaling pathway; GO:0002431 Fc receptor mediated stimulatory signaling pathway; GO:0002433 immune response-regulating cell surface receptor signaling pathway involved in phagocytosis; GO:0002682 regulation of immune system pr…	GO:0005622 intracellular; GO:0005623 cell; GO:0005737 cytoplasm; GO:0005829 cytosol; GO:0005856 cytoskeleton; GO:0005859 muscle myosin complex; GO:0015629 actin cytoskeleton; GO:0016459 myosin complex; GO:0016460 myosin II complex; GO:0030016 myofibril; GO:0030017 sarcomere; GO:0032991 protein-containing complex; GO:0043226 organelle; GO:0043228 non-membrane-bounded organelle; GO:0043229 intracel…	GO:0000146 microfilament motor activity; GO:0003774 motor activity; GO:0003824 catalytic activity; GO:0016462 pyrophosphatase activity; GO:0016787 hydrolase activity; GO:0016817 hydrolase activity, acting on acid anhydrides; GO:0016818 hydrolase activity, acting on acid anhydrides, in phosphorus-containing anhydrides; GO:0017111 nucleoside-triphosphatase activity;	PF02736; PF00063	Myosin N-terminal SH3-like domain; Myosin head (motor domain)	Z	KOG0161	Myosin class II heavy chain
Q9TV61	983	T	1.315	0.00365358	Up	Myosin-1 OS=Sus scrofa OX=9823 GN=MYH1 PE=2 SV=1	MYH1	0.748	0.78	0.701	0.743	0.986	1.027	0.919	0.977333	0.853	0.82	0.919	0.864	cytoplasm	K10352	MYH; myosin heavy chain	map04530 Tight junction; map05130 Pathogenic Escherichia coli infection				PF02736; PF00063	Myosin N-terminal SH3-like domain; Myosin head (motor domain)	Z	KOG0161	Myosin class II heavy chain
A0A287AMA4	1465	Y	0.721	0.0399414	Down	Myosin heavy chain 8(predicted) OS=Sus scrofa OX=9823 GN=MYH8 PE=3 SV=2	MYH8	1.396	1.862	1.419	1.559	1.176	1.011	1.186	1.12433	1.536	1.603	1.363	1.50067	cytoplasm	K10352	MYH; myosin heavy chain	map04530 Tight junction; map05130 Pathogenic Escherichia coli infection	GO:0003008 system process; GO:0003009 skeletal muscle contraction; GO:0003012 muscle system process; GO:0006139 nucleobase-containing compound metabolic process; GO:0006163 purine nucleotide metabolic process; GO:0006464 cellular protein modification process; GO:0006470 protein dephosphorylation; GO:0006725 cellular aromatic compound metabolic process; GO:0006753 nucleoside phosphate metabolic pr…	GO:0005622 intracellular; GO:0005623 cell; GO:0005737 cytoplasm; GO:0005829 cytosol; GO:0005856 cytoskeleton; GO:0005859 muscle myosin complex; GO:0015629 actin cytoskeleton; GO:0016459 myosin complex; GO:0016460 myosin II complex; GO:0030016 myofibril; GO:0030017 sarcomere; GO:0032982 myosin filament; GO:0032991 protein-containing complex; GO:0043226 organelle; GO:0043228 non-membrane-bounded or…	GO:0000146 microfilament motor activity; GO:0000166 nucleotide binding; GO:0003774 motor activity; GO:0003779 actin binding; GO:0003824 catalytic activity; GO:0004721 phosphoprotein phosphatase activity; GO:0004722 protein serine/threonine phosphatase activity; GO:0005198 structural molecule activity; GO:0005488 binding; GO:0005515 protein binding; GO:0005524 ATP binding; GO:0008092 cytoskeletal …	PF02736; PF00063	Myosin N-terminal SH3-like domain; Myosin head (motor domain)	Z	KOG0161	Myosin class II heavy chain
F1SDT0	199	T	1.356	0.00733622	Up	Junctophilin 2(predicted) OS=Sus scrofa OX=9823 GN=JPH2 PE=1 SV=2	JPH2	0.713	0.661	0.599	0.657667	0.845	0.881	0.949	0.891667	0.908	0.758	0.814	0.826667	nucleus	K19530	JPH; junctophilin		GO:0006810 transport; GO:0006811 ion transport; GO:0006812 cation transport; GO:0006816 calcium ion transport; GO:0006873 cellular ion homeostasis; GO:0006874 cellular calcium ion homeostasis; GO:0006875 cellular metal ion homeostasis; GO:0007154 cell communication; GO:0007165 signal transduction; GO:0007204 positive regulation of cytosolic calcium ion concentration; GO:0009966 regulation of sign…	GO:0005622 intracellular; GO:0005623 cell; GO:0005737 cytoplasm; GO:0005783 endoplasmic reticulum; GO:0005789 endoplasmic reticulum membrane; GO:0005886 plasma membrane; GO:0012505 endomembrane system; GO:0014701 junctional sarcoplasmic reticulum membrane; GO:0016020 membrane; GO:0016528 sarcoplasm; GO:0016529 sarcoplasmic reticulum; GO:0030016 myofibril; GO:0030017 sarcomere; GO:0030018 Z disc; …	GO:0001786 phosphatidylserine binding; GO:0005215 transporter activity; GO:0005216 ion channel activity; GO:0005217 intracellular ligand-gated ion channel activity; GO:0005261 cation channel activity; GO:0005262 calcium channel activity; GO:0005488 binding; GO:0005543 phospholipid binding; GO:0005546 phosphatidylinositol-4,5-bisphosphate binding; GO:0005547 phosphatidylinositol-3,4,5-trisphosphat…			S	KOG0231	Junctional membrane complex protein Junctophilin and related MORN repeat proteins
A0A287ADN4	134	S	1.309	0.026614	Up	Titin-cap OS=Sus scrofa OX=9823 GN=TCAP PE=4 SV=1	TCAP	0.664	0.787	0.671	0.707333	0.977	0.975	0.825	0.925667	0.803	0.802	0.712	0.772333	mitochondria	K19879	TCAP; telethonin		GO:0001756 somitogenesis; GO:0002009 morphogenesis of an epithelium; GO:0003002 regionalization; GO:0003007 heart morphogenesis; GO:0003008 system process; GO:0003009 skeletal muscle contraction; GO:0003012 muscle system process; GO:0003013 circulatory system process; GO:0003015 heart process; GO:0003299 muscle hypertrophy in response to stress; GO:0003300 cardiac muscle hypertrophy; GO:0006928 m…	GO:0005622 intracellular; GO:0005623 cell; GO:0005737 cytoplasm; GO:0005829 cytosol; GO:0030016 myofibril; GO:0030017 sarcomere; GO:0030018 Z disc; GO:0031674 I band; GO:0043226 organelle; GO:0043228 non-membrane-bounded organelle; GO:0043229 intracellular organelle; GO:0043232 intracellular non-membrane-bounded organelle; GO:0043292 contractile fiber; GO:0099080 supramolecular complex; GO:009908…	GO:0005198 structural molecule activity; GO:0005488 binding; GO:0005515 protein binding; GO:0008092 cytoskeletal protein binding; GO:0008307 structural constituent of muscle; GO:0019904 protein domain specific binding; GO:0019955 cytokine binding; GO:0030674 protein-macromolecule adaptor activity; GO:0031432 titin binding; GO:0036122 BMP binding; GO:0044325 ion channel binding; GO:0051373 FATZ bi…	PF09470	Telethonin protein
I3L5Y5	133	S	0.734	0.00642129	Down	SH3 and cysteine rich domain 3 OS=Sus scrofa OX=9823 GN=STAC3 PE=1 SV=2	STAC3	1.211	1.296	1.411	1.306	1.035	0.917	0.922	0.958	1.487	1.497	1.462	1.482	cytoplasm	K23713			GO:0003008 system process; GO:0003009 skeletal muscle contraction; GO:0003012 muscle system process; GO:0006936 muscle contraction; GO:0006941 striated muscle contraction; GO:0007154 cell communication; GO:0007267 cell-cell signaling; GO:0007268 chemical synaptic transmission; GO:0007274 neuromuscular synaptic transmission; GO:0007275 multicellular organism development; GO:0007517 muscle organ de…	GO:0005622 intracellular; GO:0005623 cell; GO:0005634 nucleus; GO:0005654 nucleoplasm; GO:0005737 cytoplasm; GO:0005829 cytosol; GO:0005886 plasma membrane; GO:0005891 voltage-gated calcium channel complex; GO:0009898 cytoplasmic side of plasma membrane; GO:0016020 membrane; GO:0016021 integral component of membrane; GO:0019897 extrinsic component of plasma membrane; GO:0019898 extrinsic componen…	GO:0005488 binding; GO:0005515 protein binding; GO:0042802 identical protein binding;	PF00130; PF00018; PF07653	Phorbol esters/diacylglycerol binding domain (C1 domain); SH3 domain; Variant SH3 domain
A0A5G2QXD8	117	S	1.364	0.0231015	Up	Nucleolin OS=Sus scrofa OX=9823 GN=NCL PE=1 SV=1	NCL	0.578	0.659	0.735	0.657333	0.989	0.829	0.871	0.896333	0.888	0.932	0.942	0.920667	nucleus	K11294	NCL, NSR1; nucleolin	map05130 Pathogenic Escherichia coli infection	GO:0000003 reproduction; GO:0001525 angiogenesis; GO:0001568 blood vessel development; GO:0001817 regulation of cytokine production; GO:0001819 positive regulation of cytokine production; GO:0001889 liver development; GO:0001944 vasculature development; GO:0002237 response to molecule of bacterial origin; GO:0002791 regulation of peptide secretion; GO:0002793 positive regulation of peptide secret…	GO:0001650 fibrillar center; GO:0001651 dense fibrillar component; GO:0005622 intracellular; GO:0005623 cell; GO:0005634 nucleus; GO:0005654 nucleoplasm; GO:0005730 nucleolus; GO:0005737 cytoplasm; GO:0005938 cell cortex; GO:0009986 cell surface; GO:0031974 membrane-enclosed lumen; GO:0031981 nuclear lumen; GO:0032991 protein-containing complex; GO:0035770 ribonucleoprotein granule; GO:0036464 cy…	GO:0003676 nucleic acid binding; GO:0003677 DNA binding; GO:0003697 single-stranded DNA binding; GO:0003723 RNA binding; GO:0003729 mRNA binding; GO:0005102 signaling receptor binding; GO:0005488 binding; GO:0005509 calcium ion binding; GO:0005515 protein binding; GO:0008022 protein C-terminus binding; GO:0019843 rRNA binding; GO:0019899 enzyme binding; GO:0035368 selenocysteine insertion sequenc…	PF00076	RNA recognition motif. (a.k.a. RRM, RBD, or RNP domain)	A	KOG0123	Polyadenylate-binding protein (RRM superfamily)
A0A287AEJ0	396	S	1.587	0.00350184	Up	Deubiquitinating enzyme CYLD OS=Sus scrofa OX=9823 GN=CYLD PE=4 SV=1	CYLD	0.628	0.545	0.692	0.621667	1.009	1.021	0.929	0.986333	1.091	0.945	0.907	0.981	cytoplasm	K08601	CYLD, USLP2; ubiquitin carboxyl-terminal hydrolase CYLD [EC:3.4.19.12]	map04013 MAPK signaling pathway - fly; map04064 NF-kappa B signaling pathway; map04217 Necroptosis; map04380 Osteoclast differentiation; map04622 RIG-I-like receptor signaling pathway; map04625 C-type lectin receptor signaling pathway	GO:0001775 cell activation; GO:0001817 regulation of cytokine production; GO:0001818 negative regulation of cytokine production; GO:0001959 regulation of cytokine-mediated signaling pathway; GO:0002218 activation of innate immune response; GO:0002221 pattern recognition receptor signaling pathway; GO:0002253 activation of immune response; GO:0002360 T cell lineage commitment; GO:0002376 immune sy…	GO:0005622 intracellular; GO:0005623 cell; GO:0005737 cytoplasm; GO:0005813 centrosome; GO:0005815 microtubule organizing center; GO:0005819 spindle; GO:0005829 cytosol; GO:0005856 cytoskeleton; GO:0005886 plasma membrane; GO:0005929 cilium; GO:0009898 cytoplasmic side of plasma membrane; GO:0015630 microtubule cytoskeleton; GO:0016020 membrane; GO:0019897 extrinsic component of plasma membrane; …	GO:0003824 catalytic activity; GO:0004843 thiol-dependent ubiquitin-specific protease activity; GO:0005488 binding; GO:0005515 protein binding; GO:0008233 peptidase activity; GO:0008234 cysteine-type peptidase activity; GO:0008270 zinc ion binding; GO:0016787 hydrolase activity; GO:0019783 ubiquitin-like protein-specific protease activity; GO:0019899 enzyme binding; GO:0019900 kinase binding; GO:…	PF01302	CAP-Gly domain	O	KOG3556	Familial cylindromatosis protein
A0A5G2QL63	583	S	1.465	0.0245222	Up	Paxillin OS=Sus scrofa OX=9823 GN=PXN PE=4 SV=1	PXN	0.761	0.996	0.937	0.898	1.304	1.157	1.487	1.316	0.894	0.908	0.777	0.859667	nucleus	K05760	PXN; paxillin	map04062 Chemokine signaling pathway; map04370 VEGF signaling pathway; map04510 Focal adhesion; map04670 Leukocyte transendothelial migration; map04810 Regulation of actin cytoskeleton; map05100 Bacterial invasion of epithelial cells; map05131 Shigellosis; map05135 Yersinia infection; map05163 Human cytomegalovirus infection; map05165 Human papillomavirus infection; map05170 Human immunodeficienc…	GO:0000187 activation of MAPK activity; GO:0000302 response to reactive oxygen species; GO:0000902 cell morphogenesis; GO:0000904 cell morphogenesis involved in differentiation; GO:0001667 ameboidal-type cell migration; GO:0001763 morphogenesis of a branching structure; GO:0001932 regulation of protein phosphorylation; GO:0001934 positive regulation of protein phosphorylation; GO:0002009 morphoge…	GO:0001725 stress fiber; GO:0005622 intracellular; GO:0005623 cell; GO:0005737 cytoplasm; GO:0005829 cytosol; GO:0005856 cytoskeleton; GO:0005875 microtubule associated complex; GO:0005886 plasma membrane; GO:0005912 adherens junction; GO:0005925 focal adhesion; GO:0015629 actin cytoskeleton; GO:0015630 microtubule cytoskeleton; GO:0016020 membrane; GO:0030027 lamellipodium; GO:0030054 cell junct…	GO:0005102 signaling receptor binding; GO:0005178 integrin binding; GO:0005198 structural molecule activity; GO:0005488 binding; GO:0005515 protein binding; GO:0008013 beta-catenin binding; GO:0008092 cytoskeletal protein binding; GO:0017166 vinculin binding; GO:0019899 enzyme binding; GO:0019900 kinase binding; GO:0019901 protein kinase binding; GO:0019904 protein domain specific binding; GO:003…	PF00412	LIM domain	TZ	KOG1703	Adaptor protein Enigma and related PDZ-LIM proteins
A0A286ZWI1	204	Y	0.766	0.000701081	Down	Fructose-bisphosphate aldolase OS=Sus scrofa OX=9823 GN=ALDOC PE=1 SV=1	ALDOC	1.34	1.272	1.38	1.33067	1.009	1.05	1	1.01967	1.227	1.317	1.104	1.216	cytoplasm	K01623	ALDO; fructose-bisphosphate aldolase, class I [EC:4.1.2.13]	map00010 Glycolysis / Gluconeogenesis; map00030 Pentose phosphate pathway; map00051 Fructose and mannose metabolism; map01100 Metabolic pathways; map01200 Carbon metabolism; map01230 Biosynthesis of amino acids; map04066 HIF-1 signaling pathway	GO:0001666 response to hypoxia; GO:0001775 cell activation; GO:0002252 immune effector process; GO:0002263 cell activation involved in immune response; GO:0002274 myeloid leukocyte activation; GO:0002275 myeloid cell activation involved in immune response; GO:0002283 neutrophil activation involved in immune response; GO:0002366 leukocyte activation involved in immune response; GO:0002376 immune s…	GO:0005576 extracellular region; GO:0005622 intracellular; GO:0005623 cell; GO:0005737 cytoplasm; GO:0005829 cytosol; GO:0005856 cytoskeleton; GO:0012505 endomembrane system; GO:0030141 secretory granule; GO:0030424 axon; GO:0031410 cytoplasmic vesicle; GO:0031974 membrane-enclosed lumen; GO:0031982 vesicle; GO:0031983 vesicle lumen; GO:0034774 secretory granule lumen; GO:0042995 cell projection;…	GO:0003824 catalytic activity; GO:0004332 fructose-bisphosphate aldolase activity; GO:0005488 binding; GO:0005515 protein binding; GO:0008092 cytoskeletal protein binding; GO:0016829 lyase activity; GO:0016830 carbon-carbon lyase activity; GO:0016832 aldehyde-lyase activity;	PF00274	Fructose-bisphosphate aldolase class-I	G	KOG1557	Fructose-biphosphate aldolase
A0A286ZYX8	208	Y	0.766	0.000701081	Down	Fructose-bisphosphate aldolase OS=Sus scrofa OX=9823 GN=ALDOA PE=1 SV=2	ALDOA	1.34	1.272	1.38	1.33067	1.009	1.05	1	1.01967	1.227	1.317	1.104	1.216	cytoplasm	K01623	ALDO; fructose-bisphosphate aldolase, class I [EC:4.1.2.13]	map00010 Glycolysis / Gluconeogenesis; map00030 Pentose phosphate pathway; map00051 Fructose and mannose metabolism; map01100 Metabolic pathways; map01200 Carbon metabolism; map01230 Biosynthesis of amino acids; map04066 HIF-1 signaling pathway	GO:0005975 carbohydrate metabolic process; GO:0006082 organic acid metabolic process; GO:0006090 pyruvate metabolic process; GO:0006091 generation of precursor metabolites and energy; GO:0006096 glycolytic process; GO:0006139 nucleobase-containing compound metabolic process; GO:0006163 purine nucleotide metabolic process; GO:0006164 purine nucleotide biosynthetic process; GO:0006165 nucleoside di…		GO:0003824 catalytic activity; GO:0004332 fructose-bisphosphate aldolase activity; GO:0016829 lyase activity; GO:0016830 carbon-carbon lyase activity; GO:0016832 aldehyde-lyase activity;	PF00274	Fructose-bisphosphate aldolase class-I	G	KOG1557	Fructose-biphosphate aldolase
A0A286ZWI1	36	S	0.736	0.00440155	Down	Fructose-bisphosphate aldolase OS=Sus scrofa OX=9823 GN=ALDOC PE=1 SV=1	ALDOC	1.425	1.312	1.224	1.32033	0.966	1.024	0.927	0.972333	1.348	1.135	1.15	1.211	cytoplasm	K01623	ALDO; fructose-bisphosphate aldolase, class I [EC:4.1.2.13]	map00010 Glycolysis / Gluconeogenesis; map00030 Pentose phosphate pathway; map00051 Fructose and mannose metabolism; map01100 Metabolic pathways; map01200 Carbon metabolism; map01230 Biosynthesis of amino acids; map04066 HIF-1 signaling pathway	GO:0001666 response to hypoxia; GO:0001775 cell activation; GO:0002252 immune effector process; GO:0002263 cell activation involved in immune response; GO:0002274 myeloid leukocyte activation; GO:0002275 myeloid cell activation involved in immune response; GO:0002283 neutrophil activation involved in immune response; GO:0002366 leukocyte activation involved in immune response; GO:0002376 immune s…	GO:0005576 extracellular region; GO:0005622 intracellular; GO:0005623 cell; GO:0005737 cytoplasm; GO:0005829 cytosol; GO:0005856 cytoskeleton; GO:0012505 endomembrane system; GO:0030141 secretory granule; GO:0030424 axon; GO:0031410 cytoplasmic vesicle; GO:0031974 membrane-enclosed lumen; GO:0031982 vesicle; GO:0031983 vesicle lumen; GO:0034774 secretory granule lumen; GO:0042995 cell projection;…	GO:0003824 catalytic activity; GO:0004332 fructose-bisphosphate aldolase activity; GO:0005488 binding; GO:0005515 protein binding; GO:0008092 cytoskeletal protein binding; GO:0016829 lyase activity; GO:0016830 carbon-carbon lyase activity; GO:0016832 aldehyde-lyase activity;	PF00274	Fructose-bisphosphate aldolase class-I	G	KOG1557	Fructose-biphosphate aldolase
A0A5G2QTD3	112	T	0.726	0.0333609	Down	Calmodulin-1 isoform X1 (Fragment)(predicted) OS=Sus scrofa OX=9823 GN=CALM1 PE=1 SV=1	CALM1	1.315	1.471	1.811	1.53233	1.887	1.875	1.744	1.83533	1.052	1.139	1.148	1.113	cytoplasm	K02183	CALM; calmodulin	map04014 Ras signaling pathway; map04015 Rap1 signaling pathway; map04020 Calcium signaling pathway; map04022 cGMP-PKG signaling pathway; map04024 cAMP signaling pathway; map04070 Phosphatidylinositol signaling system; map04114 Oocyte meiosis; map04218 Cellular senescence; map04261 Adrenergic signaling in cardiomyocytes; map04270 Vascular smooth muscle contraction; map04371 Apelin signaling pathw…				PF13499	EF-hand domain pair	T	KOG0027	Calmodulin and related proteins (EF-Hand superfamily)
F1SS64	1583	S	1.432	0.000103477	Up	Myosin-4 OS=Sus scrofa OX=9823 GN=MYH4 PE=3 SV=2	MYH4	0.671	0.678	0.691	0.68	0.934	1.005	0.982	0.973667	0.913	0.805	0.876	0.864667	cytoplasm	K10352	MYH; myosin heavy chain	map04530 Tight junction; map05130 Pathogenic Escherichia coli infection	GO:0002252 immune effector process; GO:0002253 activation of immune response; GO:0002376 immune system process; GO:0002429 immune response-activating cell surface receptor signaling pathway; GO:0002431 Fc receptor mediated stimulatory signaling pathway; GO:0002433 immune response-regulating cell surface receptor signaling pathway involved in phagocytosis; GO:0002682 regulation of immune system pr…	GO:0005622 intracellular; GO:0005623 cell; GO:0005737 cytoplasm; GO:0005829 cytosol; GO:0005856 cytoskeleton; GO:0005859 muscle myosin complex; GO:0015629 actin cytoskeleton; GO:0016459 myosin complex; GO:0016460 myosin II complex; GO:0030016 myofibril; GO:0030017 sarcomere; GO:0032991 protein-containing complex; GO:0043226 organelle; GO:0043228 non-membrane-bounded organelle; GO:0043229 intracel…	GO:0000146 microfilament motor activity; GO:0003774 motor activity; GO:0003824 catalytic activity; GO:0016462 pyrophosphatase activity; GO:0016787 hydrolase activity; GO:0016817 hydrolase activity, acting on acid anhydrides; GO:0016818 hydrolase activity, acting on acid anhydrides, in phosphorus-containing anhydrides; GO:0017111 nucleoside-triphosphatase activity;	PF02736; PF00063	Myosin N-terminal SH3-like domain; Myosin head (motor domain)	Z	KOG0161	Myosin class II heavy chain
Q9TV61	1574	S	1.432	0.000103477	Up	Myosin-1 OS=Sus scrofa OX=9823 GN=MYH1 PE=2 SV=1	MYH1	0.671	0.678	0.691	0.68	0.934	1.005	0.982	0.973667	0.913	0.805	0.876	0.864667	cytoplasm	K10352	MYH; myosin heavy chain	map04530 Tight junction; map05130 Pathogenic Escherichia coli infection				PF02736; PF00063	Myosin N-terminal SH3-like domain; Myosin head (motor domain)	Z	KOG0161	Myosin class II heavy chain
F1SS64	637	T	1.329	0.0314448	Up	Myosin-4 OS=Sus scrofa OX=9823 GN=MYH4 PE=3 SV=2	MYH4	0.704	0.588	0.688	0.66	0.772	0.969	0.89	0.877	1.048	1.434	1.006	1.16267	cytoplasm	K10352	MYH; myosin heavy chain	map04530 Tight junction; map05130 Pathogenic Escherichia coli infection	GO:0002252 immune effector process; GO:0002253 activation of immune response; GO:0002376 immune system process; GO:0002429 immune response-activating cell surface receptor signaling pathway; GO:0002431 Fc receptor mediated stimulatory signaling pathway; GO:0002433 immune response-regulating cell surface receptor signaling pathway involved in phagocytosis; GO:0002682 regulation of immune system pr…	GO:0005622 intracellular; GO:0005623 cell; GO:0005737 cytoplasm; GO:0005829 cytosol; GO:0005856 cytoskeleton; GO:0005859 muscle myosin complex; GO:0015629 actin cytoskeleton; GO:0016459 myosin complex; GO:0016460 myosin II complex; GO:0030016 myofibril; GO:0030017 sarcomere; GO:0032991 protein-containing complex; GO:0043226 organelle; GO:0043228 non-membrane-bounded organelle; GO:0043229 intracel…	GO:0000146 microfilament motor activity; GO:0003774 motor activity; GO:0003824 catalytic activity; GO:0016462 pyrophosphatase activity; GO:0016787 hydrolase activity; GO:0016817 hydrolase activity, acting on acid anhydrides; GO:0016818 hydrolase activity, acting on acid anhydrides, in phosphorus-containing anhydrides; GO:0017111 nucleoside-triphosphatase activity;	PF02736; PF00063	Myosin N-terminal SH3-like domain; Myosin head (motor domain)	Z	KOG0161	Myosin class II heavy chain
F1SS64	1620	S	1.449	0.000767705	Up	Myosin-4 OS=Sus scrofa OX=9823 GN=MYH4 PE=3 SV=2	MYH4	0.605	0.668	0.683	0.652	0.918	0.949	0.968	0.945	0.99	0.984	0.657	0.877	cytoplasm	K10352	MYH; myosin heavy chain	map04530 Tight junction; map05130 Pathogenic Escherichia coli infection	GO:0002252 immune effector process; GO:0002253 activation of immune response; GO:0002376 immune system process; GO:0002429 immune response-activating cell surface receptor signaling pathway; GO:0002431 Fc receptor mediated stimulatory signaling pathway; GO:0002433 immune response-regulating cell surface receptor signaling pathway involved in phagocytosis; GO:0002682 regulation of immune system pr…	GO:0005622 intracellular; GO:0005623 cell; GO:0005737 cytoplasm; GO:0005829 cytosol; GO:0005856 cytoskeleton; GO:0005859 muscle myosin complex; GO:0015629 actin cytoskeleton; GO:0016459 myosin complex; GO:0016460 myosin II complex; GO:0030016 myofibril; GO:0030017 sarcomere; GO:0032991 protein-containing complex; GO:0043226 organelle; GO:0043228 non-membrane-bounded organelle; GO:0043229 intracel…	GO:0000146 microfilament motor activity; GO:0003774 motor activity; GO:0003824 catalytic activity; GO:0016462 pyrophosphatase activity; GO:0016787 hydrolase activity; GO:0016817 hydrolase activity, acting on acid anhydrides; GO:0016818 hydrolase activity, acting on acid anhydrides, in phosphorus-containing anhydrides; GO:0017111 nucleoside-triphosphatase activity;	PF02736; PF00063	Myosin N-terminal SH3-like domain; Myosin head (motor domain)	Z	KOG0161	Myosin class II heavy chain
Q9TV61	1611	S	1.449	0.000767705	Up	Myosin-1 OS=Sus scrofa OX=9823 GN=MYH1 PE=2 SV=1	MYH1	0.605	0.668	0.683	0.652	0.918	0.949	0.968	0.945	0.99	0.984	0.657	0.877	cytoplasm	K10352	MYH; myosin heavy chain	map04530 Tight junction; map05130 Pathogenic Escherichia coli infection				PF02736; PF00063	Myosin N-terminal SH3-like domain; Myosin head (motor domain)	Z	KOG0161	Myosin class II heavy chain
K7GLU6	481	S	0.7	0.0380487	Down	Aminopeptidase OS=Sus scrofa OX=9823 GN=ERAP1 PE=1 SV=3	ERAP1	0.932	0.865	1.221	1.006	0.73	0.74	0.643	0.704333	0.912	0.939	1.198	1.01633	plasma membrane	K09604	ARTS1; adipocyte-derived leucine aminopeptidase [EC:3.4.11.-]		GO:0001525 angiogenesis; GO:0001568 blood vessel development; GO:0001944 vasculature development; GO:0002376 immune system process; GO:0002474 antigen processing and presentation of peptide antigen via MHC class I; GO:0002483 antigen processing and presentation of endogenous peptide antigen; GO:0002682 regulation of immune system process; GO:0003008 system process; GO:0003013 circulatory system p…	GO:0005576 extracellular region; GO:0005622 intracellular; GO:0005623 cell; GO:0005737 cytoplasm; GO:0005783 endoplasmic reticulum; GO:0005788 endoplasmic reticulum lumen; GO:0005829 cytosol; GO:0005886 plasma membrane; GO:0012505 endomembrane system; GO:0016020 membrane; GO:0016021 integral component of membrane; GO:0031224 intrinsic component of membrane; GO:0031974 membrane-enclosed lumen; GO:…	GO:0003824 catalytic activity; GO:0004175 endopeptidase activity; GO:0004177 aminopeptidase activity; GO:0005102 signaling receptor binding; GO:0005126 cytokine receptor binding; GO:0005138 interleukin-6 receptor binding; GO:0005149 interleukin-1 receptor binding; GO:0005151 interleukin-1, type II receptor binding; GO:0005164 tumor necrosis factor receptor binding; GO:0005488 binding; GO:0005515 …	PF01433; PF11838	Peptidase family M1; Domain of unknown function (DUF3358)	EO	KOG1046	Puromycin-sensitive aminopeptidase and related aminopeptidases
A0A287B9H3	341	S	0.761	0.0472249	Down	PDZ and LIM domain 7 OS=Sus scrofa OX=9823 GN=PDLIM7 PE=1 SV=2	PDLIM7	1.639	1.585	1.225	1.483	1.163	1.128	1.095	1.12867	1.462	1.355	1.342	1.38633	extracellular	K19867	LDB3; LIM domain-binding protein 3		GO:0000902 cell morphogenesis; GO:0000904 cell morphogenesis involved in differentiation; GO:0006810 transport; GO:0006897 endocytosis; GO:0006898 receptor-mediated endocytosis; GO:0006928 movement of cell or subcellular component; GO:0006935 chemotaxis; GO:0007275 multicellular organism development; GO:0007399 nervous system development; GO:0007409 axonogenesis; GO:0007411 axon guidance; GO:0009…	GO:0005622 intracellular; GO:0005623 cell; GO:0005634 nucleus; GO:0005737 cytoplasm; GO:0005829 cytosol; GO:0005856 cytoskeleton; GO:0005911 cell-cell junction; GO:0005912 adherens junction; GO:0005925 focal adhesion; GO:0015629 actin cytoskeleton; GO:0030054 cell junction; GO:0030055 cell-substrate junction; GO:0043226 organelle; GO:0043227 membrane-bounded organelle; GO:0043228 non-membrane-bou…		PF00595	PDZ domain (Also known as DHR or GLGF)	TZ	KOG1703	Adaptor protein Enigma and related PDZ-LIM proteins
A0A287A6B6	2863	S	0.67	0.0116229	Down	Dystonin isoform X9(predicted) OS=Sus scrofa OX=9823 GN=DST PE=1 SV=2	DST	1.742	1.9		1.821	1.216	1.223		1.2195	1.411	1.098		1.2545	extracellular	K10382	DST; dystonin					PF00307; PF00435; PF13499	Calponin homology (CH) domain; Spectrin repeat; EF-hand domain pair	Z	KOG0517	Beta-spectrin
A0A287AI85	416	S	0.722	0.00351474	Down	Formin homology 2 domain containing 1 OS=Sus scrofa OX=9823 GN=FHOD1 PE=1 SV=2	FHOD1	1.657	1.662	1.568	1.629	1.294	1.102	1.131	1.17567	1.536	1.378	1.325	1.413	nucleus				GO:0006355 regulation of transcription, DNA-templated; GO:0006357 regulation of transcription by RNA polymerase II; GO:0006810 transport; GO:0007097 nuclear migration; GO:0009889 regulation of biosynthetic process; GO:0009891 positive regulation of biosynthetic process; GO:0009893 positive regulation of metabolic process; GO:0010468 regulation of gene expression; GO:0010556 regulation of macromol…	GO:0005622 intracellular; GO:0005623 cell; GO:0005634 nucleus; GO:0005737 cytoplasm; GO:0005829 cytosol; GO:0005856 cytoskeleton; GO:0005911 cell-cell junction; GO:0014704 intercalated disc; GO:0030054 cell junction; GO:0032059 bleb; GO:0042995 cell projection; GO:0043226 organelle; GO:0043227 membrane-bounded organelle; GO:0043228 non-membrane-bounded organelle; GO:0043229 intracellular organell…	GO:0005488 binding; GO:0005515 protein binding; GO:0019904 protein domain specific binding; GO:0042802 identical protein binding; GO:0043621 protein self-association;			TZ	KOG1925	Rac1 GTPase effector FHOS
A0A287A4G7	273	S	1.411	0.037172	Up	Nuclear factor 1 OS=Sus scrofa OX=9823 GN=NFIC PE=3 SV=2	NFIC	1.011	0.852	1.137	1	1.436	1.578	1.22	1.41133	1.042	1.027	0.987	1.01867	nucleus	K09170	NFIC; nuclear factor I/C		GO:0000122 negative regulation of transcription by RNA polymerase II; GO:0006139 nucleobase-containing compound metabolic process; GO:0006351 transcription, DNA-templated; GO:0006355 regulation of transcription, DNA-templated; GO:0006357 regulation of transcription by RNA polymerase II; GO:0006366 transcription by RNA polymerase II; GO:0006725 cellular aromatic compound metabolic process; GO:0006…	GO:0001650 fibrillar center; GO:0005622 intracellular; GO:0005623 cell; GO:0005634 nucleus; GO:0005730 nucleolus; GO:0031974 membrane-enclosed lumen; GO:0031981 nuclear lumen; GO:0043226 organelle; GO:0043227 membrane-bounded organelle; GO:0043228 non-membrane-bounded organelle; GO:0043229 intracellular organelle; GO:0043231 intracellular membrane-bounded organelle; GO:0043232 intracellular non-m…	GO:0000976 transcription regulatory region sequence-specific DNA binding; GO:0000977 RNA polymerase II transcription regulatory region sequence-specific DNA binding; GO:0000978 RNA polymerase II cis-regulatory region sequence-specific DNA binding; GO:0000981 DNA-binding transcription factor activity, RNA polymerase II-specific; GO:0000987 cis-regulatory region sequence-specific DNA binding; GO:00…	PF03165	MH1 domain	K	KOG3663	Nuclear factor I
F1S5Z8	266	S	0.731	0.0476586	Down	Synaptophysin like 2 OS=Sus scrofa OX=9823 GN=SYPL2 PE=1 SV=2	SYPL2	1.549	1.513	1.751	1.60433	1.361	0.953	1.205	1.173	0.401	0.495	0.416	0.437333	plasma membrane				GO:0006873 cellular ion homeostasis; GO:0006874 cellular calcium ion homeostasis; GO:0006875 cellular metal ion homeostasis; GO:0009987 cellular process; GO:0019725 cellular homeostasis; GO:0030003 cellular cation homeostasis; GO:0042592 homeostatic process; GO:0048878 chemical homeostasis; GO:0050801 ion homeostasis; GO:0055065 metal ion homeostasis; GO:0055074 calcium ion homeostasis; GO:005508…	GO:0005622 intracellular; GO:0005623 cell; GO:0005737 cytoplasm; GO:0008021 synaptic vesicle; GO:0012505 endomembrane system; GO:0012506 vesicle membrane; GO:0016020 membrane; GO:0016021 integral component of membrane; GO:0030133 transport vesicle; GO:0030285 integral component of synaptic vesicle membrane; GO:0030658 transport vesicle membrane; GO:0030659 cytoplasmic vesicle membrane; GO:0030672…		PF01284	Membrane-associating domain
A0A286ZVL1	245	S	0.197	9.34e-06	Down	Thioredoxin related transmembrane protein 1 OS=Sus scrofa OX=9823 GN=TMX1 PE=1 SV=2	TMX1	1.96	2.065	2.15	2.05833	0.434	0.366	0.415	0.405	0.421	0.442	0.507	0.456667	extracellular				GO:0006457 protein folding; GO:0006950 response to stress; GO:0008152 metabolic process; GO:0009987 cellular process; GO:0033554 cellular response to stress; GO:0034976 response to endoplasmic reticulum stress; GO:0050896 response to stimulus; GO:0051716 cellular response to stimulus; GO:0055114 oxidation-reduction process;	GO:0005622 intracellular; GO:0005623 cell; GO:0005737 cytoplasm; GO:0005783 endoplasmic reticulum; GO:0005789 endoplasmic reticulum membrane; GO:0012505 endomembrane system; GO:0016020 membrane; GO:0031984 organelle subcompartment; GO:0042175 nuclear outer membrane-endoplasmic reticulum membrane network; GO:0043226 organelle; GO:0043227 membrane-bounded organelle; GO:0043229 intracellular organel…	GO:0003756 protein disulfide isomerase activity; GO:0003824 catalytic activity; GO:0015036 disulfide oxidoreductase activity; GO:0016491 oxidoreductase activity; GO:0016667 oxidoreductase activity, acting on a sulfur group of donors; GO:0016853 isomerase activity; GO:0016860 intramolecular oxidoreductase activity; GO:0016864 intramolecular oxidoreductase activity, transposing S-S bonds; GO:014009…	PF00085	Thioredoxin	CO	KOG0913	Thiol-disulfide isomerase and thioredoxin
F1S156	903	S	1.403	0.0133432	Up	Synaptopodin 2 OS=Sus scrofa OX=9823 GN=SYNPO2 PE=1 SV=4	SYNPO2	0.483	0.591	0.592	0.555333	0.847	0.76	0.731	0.779333	1.399	1.287	1.393	1.35967	nucleus				GO:0000045 autophagosome assembly; GO:0001932 regulation of protein phosphorylation; GO:0006914 autophagy; GO:0006996 organelle organization; GO:0007033 vacuole organization; GO:0008152 metabolic process; GO:0009056 catabolic process; GO:0009987 cellular process; GO:0010638 positive regulation of organelle organization; GO:0016043 cellular component organization; GO:0016236 macroautophagy; GO:001…	GO:0001725 stress fiber; GO:0005622 intracellular; GO:0005623 cell; GO:0005634 nucleus; GO:0005737 cytoplasm; GO:0005829 cytosol; GO:0005856 cytoskeleton; GO:0005912 adherens junction; GO:0005925 focal adhesion; GO:0015629 actin cytoskeleton; GO:0030016 myofibril; GO:0030017 sarcomere; GO:0030018 Z disc; GO:0030054 cell junction; GO:0030055 cell-substrate junction; GO:0031674 I band; GO:0032432 a…	GO:0003779 actin binding; GO:0005488 binding; GO:0005515 protein binding; GO:0008092 cytoskeletal protein binding; GO:0031005 filamin binding; GO:0042805 actinin binding; GO:0051371 muscle alpha-actinin binding; GO:0051393 alpha-actinin binding; GO:0071889 14-3-3 protein binding;	PF00595	PDZ domain (Also known as DHR or GLGF)	TZ	KOG1703	Adaptor protein Enigma and related PDZ-LIM proteins
A0A286ZIC4	648	S	0.765	0.0243668	Down	DLG associated protein 4 OS=Sus scrofa OX=9823 GN=DLGAP4 PE=1 SV=1	DLGAP4	1.087	1.226	0.963	1.092	0.796	0.876	0.833	0.835	0.863	0.838	0.867	0.856	nucleus					GO:0005623 cell; GO:0005886 plasma membrane; GO:0016020 membrane; GO:0030425 dendrite; GO:0036477 somatodendritic compartment; GO:0042995 cell projection; GO:0043005 neuron projection; GO:0043025 neuronal cell body; GO:0044297 cell body; GO:0045202 synapse; GO:0071944 cell periphery; GO:0097447 dendritic tree; GO:0120025 plasma membrane bounded cell projection;	GO:0005488 binding; GO:0005515 protein binding; GO:0019904 protein domain specific binding;			T	KOG3971	SAP-90/PSD-95 associated protein-related protein (Vulcan)
A0A5G2QB13	823	T	4.597	0.0016562	Up	Myosin binding protein C2 OS=Sus scrofa OX=9823 GN=MYBPC2 PE=1 SV=1	MYBPC2	0.432		0.456	0.444	1.927		2.155	2.041	0.839		0.692	0.7655	cytoplasm,nucleus	K12558	MYBPC2; myosin-binding protein C, fast-type		GO:0003008 system process; GO:0003012 muscle system process; GO:0006928 movement of cell or subcellular component; GO:0006936 muscle contraction; GO:0006941 striated muscle contraction; GO:0006996 organelle organization; GO:0007010 cytoskeleton organization; GO:0007015 actin filament organization; GO:0009653 anatomical structure morphogenesis; GO:0009987 cellular process; GO:0010927 cellular comp…	GO:0005622 intracellular; GO:0005623 cell; GO:0005737 cytoplasm; GO:0005829 cytosol; GO:0005856 cytoskeleton; GO:0005859 muscle myosin complex; GO:0015629 actin cytoskeleton; GO:0016459 myosin complex; GO:0016460 myosin II complex; GO:0030016 myofibril; GO:0030017 sarcomere; GO:0030018 Z disc; GO:0031430 M band; GO:0031672 A band; GO:0031674 I band; GO:0032991 protein-containing complex; GO:00432…	GO:0003779 actin binding; GO:0005198 structural molecule activity; GO:0005200 structural constituent of cytoskeleton; GO:0005488 binding; GO:0005515 protein binding; GO:0008092 cytoskeletal protein binding; GO:0008307 structural constituent of muscle; GO:0042805 actinin binding; GO:0044877 protein-containing complex binding; GO:0051015 actin filament binding; GO:0051371 muscle alpha-actinin bindi…	PF07679; PF00041	Immunoglobulin I-set domain; Fibronectin type III domain
A0A286ZYX8	17	S	0.759	0.00337571	Down	Fructose-bisphosphate aldolase OS=Sus scrofa OX=9823 GN=ALDOA PE=1 SV=2	ALDOA	1.364	1.309	1.477	1.38333	1.079	0.996	1.076	1.05033	1.264	1.133	1.202	1.19967	cytoplasm	K01623	ALDO; fructose-bisphosphate aldolase, class I [EC:4.1.2.13]	map00010 Glycolysis / Gluconeogenesis; map00030 Pentose phosphate pathway; map00051 Fructose and mannose metabolism; map01100 Metabolic pathways; map01200 Carbon metabolism; map01230 Biosynthesis of amino acids; map04066 HIF-1 signaling pathway	GO:0005975 carbohydrate metabolic process; GO:0006082 organic acid metabolic process; GO:0006090 pyruvate metabolic process; GO:0006091 generation of precursor metabolites and energy; GO:0006096 glycolytic process; GO:0006139 nucleobase-containing compound metabolic process; GO:0006163 purine nucleotide metabolic process; GO:0006164 purine nucleotide biosynthetic process; GO:0006165 nucleoside di…		GO:0003824 catalytic activity; GO:0004332 fructose-bisphosphate aldolase activity; GO:0016829 lyase activity; GO:0016830 carbon-carbon lyase activity; GO:0016832 aldehyde-lyase activity;	PF00274	Fructose-bisphosphate aldolase class-I	G	KOG1557	Fructose-biphosphate aldolase
A0A286ZYX8	39	S	0.737	0.00100211	Down	Fructose-bisphosphate aldolase OS=Sus scrofa OX=9823 GN=ALDOA PE=1 SV=2	ALDOA	1.388	1.422	1.326	1.37867	1.001	1.073	0.973	1.01567	1.182	1.232	1.207	1.207	cytoplasm	K01623	ALDO; fructose-bisphosphate aldolase, class I [EC:4.1.2.13]	map00010 Glycolysis / Gluconeogenesis; map00030 Pentose phosphate pathway; map00051 Fructose and mannose metabolism; map01100 Metabolic pathways; map01200 Carbon metabolism; map01230 Biosynthesis of amino acids; map04066 HIF-1 signaling pathway	GO:0005975 carbohydrate metabolic process; GO:0006082 organic acid metabolic process; GO:0006090 pyruvate metabolic process; GO:0006091 generation of precursor metabolites and energy; GO:0006096 glycolytic process; GO:0006139 nucleobase-containing compound metabolic process; GO:0006163 purine nucleotide metabolic process; GO:0006164 purine nucleotide biosynthetic process; GO:0006165 nucleoside di…		GO:0003824 catalytic activity; GO:0004332 fructose-bisphosphate aldolase activity; GO:0016829 lyase activity; GO:0016830 carbon-carbon lyase activity; GO:0016832 aldehyde-lyase activity;	PF00274	Fructose-bisphosphate aldolase class-I	G	KOG1557	Fructose-biphosphate aldolase
A0A286ZYX8	132	S	1.391	0.0332382	Up	Fructose-bisphosphate aldolase OS=Sus scrofa OX=9823 GN=ALDOA PE=1 SV=2	ALDOA	0.907	1.256	0.927	1.03	1.427	1.483	1.387	1.43233	1.197	1.074	0.988	1.08633	cytoplasm	K01623	ALDO; fructose-bisphosphate aldolase, class I [EC:4.1.2.13]	map00010 Glycolysis / Gluconeogenesis; map00030 Pentose phosphate pathway; map00051 Fructose and mannose metabolism; map01100 Metabolic pathways; map01200 Carbon metabolism; map01230 Biosynthesis of amino acids; map04066 HIF-1 signaling pathway	GO:0005975 carbohydrate metabolic process; GO:0006082 organic acid metabolic process; GO:0006090 pyruvate metabolic process; GO:0006091 generation of precursor metabolites and energy; GO:0006096 glycolytic process; GO:0006139 nucleobase-containing compound metabolic process; GO:0006163 purine nucleotide metabolic process; GO:0006164 purine nucleotide biosynthetic process; GO:0006165 nucleoside di…		GO:0003824 catalytic activity; GO:0004332 fructose-bisphosphate aldolase activity; GO:0016829 lyase activity; GO:0016830 carbon-carbon lyase activity; GO:0016832 aldehyde-lyase activity;	PF00274	Fructose-bisphosphate aldolase class-I	G	KOG1557	Fructose-biphosphate aldolase
A0A287ADX8	128	S	0.75	0.014209	Down	SUZ domain-containing protein 1 OS=Sus scrofa OX=9823 GN=SZRD1 PE=3 SV=2	SZRD1	1.5	1.489	1.26	1.41633	0.991	1.133	1.063	1.06233	1.31	1.14	1.052	1.16733	cytoplasm							PF12752; PF12901	SUZ domain; SUZ-C motif
A0A287B8N1	804	S	0.753	0.0477704	Down	ATP-dependent 6-phosphofructokinase OS=Sus scrofa OX=9823 GN=PFKM PE=1 SV=1	PFKM	1.005	0.945	0.9	0.95	0.809	0.585	0.753	0.715667	0.704	0.588	0.805	0.699	cytoplasm	K00850	pfkA, PFK; 6-phosphofructokinase 1 [EC:2.7.1.11]	map00010 Glycolysis / Gluconeogenesis; map00030 Pentose phosphate pathway; map00051 Fructose and mannose metabolism; map00052 Galactose metabolism; map01100 Metabolic pathways; map01200 Carbon metabolism; map01230 Biosynthesis of amino acids; map03018 RNA degradation; map04066 HIF-1 signaling pathway; map04152 AMPK signaling pathway; map04922 Glucagon signaling pathway; map05230 Central carbon me…	GO:0000272 polysaccharide catabolic process; GO:0001678 cellular glucose homeostasis; GO:0002791 regulation of peptide secretion; GO:0002793 positive regulation of peptide secretion; GO:0005975 carbohydrate metabolic process; GO:0005976 polysaccharide metabolic process; GO:0005977 glycogen metabolic process; GO:0005980 glycogen catabolic process; GO:0005996 monosaccharide metabolic process; GO:00…	GO:0005622 intracellular; GO:0005623 cell; GO:0005634 nucleus; GO:0005737 cytoplasm; GO:0005829 cytosol; GO:0005886 plasma membrane; GO:0005929 cilium; GO:0005945 6-phosphofructokinase complex; GO:0016020 membrane; GO:0016324 apical plasma membrane; GO:0031514 motile cilium; GO:0032991 protein-containing complex; GO:0036126 sperm flagellum; GO:0042995 cell projection; GO:0043226 organelle; GO:004…	GO:0000166 nucleotide binding; GO:0003824 catalytic activity; GO:0003872 6-phosphofructokinase activity; GO:0005488 binding; GO:0005515 protein binding; GO:0005524 ATP binding; GO:0008022 protein C-terminus binding; GO:0008144 drug binding; GO:0008443 phosphofructokinase activity; GO:0016208 AMP binding; GO:0016301 kinase activity; GO:0016740 transferase activity; GO:0016772 transferase activity,…	PF00365	Phosphofructokinase	F	KOG2440	Pyrophosphate-dependent phosphofructo-1-kinase
A0A286ZJC7	1345	S	1.345	0.0147158	Up	Protein transport protein sec16 OS=Sus scrofa OX=9823 GN=SEC16A PE=1 SV=1	SEC16A	0.76	0.812	0.642	0.738	1.003	0.952	1.022	0.992333	0.838	0.928	0.889	0.885	nucleus	K20353	SEC16; COPII coat assembly protein SEC16		GO:0006810 transport; GO:0006888 endoplasmic reticulum to Golgi vesicle-mediated transport; GO:0006900 vesicle budding from membrane; GO:0006901 vesicle coating; GO:0006903 vesicle targeting; GO:0006996 organelle organization; GO:0007029 endoplasmic reticulum organization; GO:0009987 cellular process; GO:0010256 endomembrane system organization; GO:0016043 cellular component organization; GO:0016…	GO:0005622 intracellular; GO:0005623 cell; GO:0005737 cytoplasm; GO:0005783 endoplasmic reticulum; GO:0005794 Golgi apparatus; GO:0005829 cytosol; GO:0012505 endomembrane system; GO:0043226 organelle; GO:0043227 membrane-bounded organelle; GO:0043229 intracellular organelle; GO:0043231 intracellular membrane-bounded organelle;		PF12932; PF12931	Vesicle coat trafficking protein Sec16 mid-region; Sec23-binding domain of Sec16	K	KOG1913	Regucalcin gene promoter region-related protein (RGPR)
A0A286ZJC7	1348	S	1.345	0.0147158	Up	Protein transport protein sec16 OS=Sus scrofa OX=9823 GN=SEC16A PE=1 SV=1	SEC16A	0.76	0.812	0.642	0.738	1.003	0.952	1.022	0.992333	0.838	0.928	0.889	0.885	nucleus	K20353	SEC16; COPII coat assembly protein SEC16		GO:0006810 transport; GO:0006888 endoplasmic reticulum to Golgi vesicle-mediated transport; GO:0006900 vesicle budding from membrane; GO:0006901 vesicle coating; GO:0006903 vesicle targeting; GO:0006996 organelle organization; GO:0007029 endoplasmic reticulum organization; GO:0009987 cellular process; GO:0010256 endomembrane system organization; GO:0016043 cellular component organization; GO:0016…	GO:0005622 intracellular; GO:0005623 cell; GO:0005737 cytoplasm; GO:0005783 endoplasmic reticulum; GO:0005794 Golgi apparatus; GO:0005829 cytosol; GO:0012505 endomembrane system; GO:0043226 organelle; GO:0043227 membrane-bounded organelle; GO:0043229 intracellular organelle; GO:0043231 intracellular membrane-bounded organelle;		PF12932; PF12931	Vesicle coat trafficking protein Sec16 mid-region; Sec23-binding domain of Sec16	K	KOG1913	Regucalcin gene promoter region-related protein (RGPR)
A0A287B6I2	957	S	1.334	0.0362129	Up	Alpha-1,4 glucan phosphorylase OS=Sus scrofa OX=9823 GN=PYGM PE=1 SV=2	PYGM	1.028	1.121	0.819	0.989333	1.356	1.27	1.334	1.32	1.183	0.99	0.971	1.048	nucleus	K00688	PYG, glgP; glycogen phosphorylase [EC:2.4.1.1]	map00500 Starch and sucrose metabolism; map01100 Metabolic pathways; map04217 Necroptosis; map04910 Insulin signaling pathway; map04922 Glucagon signaling pathway; map04931 Insulin resistance	GO:0000272 polysaccharide catabolic process; GO:0005975 carbohydrate metabolic process; GO:0005976 polysaccharide metabolic process; GO:0005977 glycogen metabolic process; GO:0005980 glycogen catabolic process; GO:0006073 cellular glucan metabolic process; GO:0006091 generation of precursor metabolites and energy; GO:0006112 energy reserve metabolic process; GO:0008152 metabolic process; GO:00090…	GO:0005622 intracellular; GO:0005623 cell; GO:0005737 cytoplasm;	GO:0003824 catalytic activity; GO:0004645 1,4-alpha-oligoglucan phosphorylase activity; GO:0005488 binding; GO:0008144 drug binding; GO:0008184 glycogen phosphorylase activity; GO:0016740 transferase activity; GO:0016757 transferase activity, transferring glycosyl groups; GO:0016758 transferase activity, transferring hexosyl groups; GO:0019842 vitamin binding; GO:0030170 pyridoxal phosphate bindi…	PF00013; PF00098	KH domain; Zinc knuckle	G	KOG2099	Glycogen phosphorylase
F1S814	524	Y	0.763	0.0356838	Down	Phosphoglucomutase 1 OS=Sus scrofa OX=9823 GN=PGM1 PE=1 SV=4	PGM1	1.408	1.555		1.4815	1.112	1.149		1.1305	1.324	1.335		1.3295	cytoplasm	K01835	pgm; phosphoglucomutase [EC:5.4.2.2]	map00010 Glycolysis / Gluconeogenesis; map00030 Pentose phosphate pathway; map00052 Galactose metabolism; map00230 Purine metabolism; map00500 Starch and sucrose metabolism; map00520 Amino sugar and nucleotide sugar metabolism; map01100 Metabolic pathways	GO:0000271 polysaccharide biosynthetic process; GO:0000272 polysaccharide catabolic process; GO:0001775 cell activation; GO:0002252 immune effector process; GO:0002263 cell activation involved in immune response; GO:0002274 myeloid leukocyte activation; GO:0002275 myeloid cell activation involved in immune response; GO:0002283 neutrophil activation involved in immune response; GO:0002366 leukocyt…	GO:0005576 extracellular region; GO:0005622 intracellular; GO:0005623 cell; GO:0005737 cytoplasm; GO:0005829 cytosol; GO:0005856 cytoskeleton; GO:0012505 endomembrane system; GO:0015629 actin cytoskeleton; GO:0030141 secretory granule; GO:0031410 cytoplasmic vesicle; GO:0031974 membrane-enclosed lumen; GO:0031982 vesicle; GO:0043226 organelle; GO:0043227 membrane-bounded organelle; GO:0043228 non…	GO:0000287 magnesium ion binding; GO:0003824 catalytic activity; GO:0004614 phosphoglucomutase activity; GO:0005488 binding; GO:0016853 isomerase activity; GO:0016866 intramolecular transferase activity; GO:0016868 intramolecular transferase activity, phosphotransferases; GO:0043167 ion binding; GO:0043169 cation binding; GO:0046872 metal ion binding;	PF02878; PF02879; PF02880	Phosphoglucomutase/phosphomannomutase, alpha/beta/alpha domain I; Phosphoglucomutase/phosphomannomutase, alpha/beta/alpha domain II; Phosphoglucomutase/phosphomannomutase, alpha/beta/alpha domain III	G	KOG0625	Phosphoglucomutase
A0A287B830	68	S	1.68	0.00640822	Up	Microtubule-associated protein OS=Sus scrofa OX=9823 GN=MAPT PE=1 SV=1	MAPT	0.675	0.937	0.722	0.778	1.348	1.279	1.295	1.30733	0.925	0.883	0.681	0.829667	nucleus	K04380	MAPT, TAU; microtubule-associated protein tau	map04010 MAPK signaling pathway; map05010 Alzheimer disease	GO:0000003 reproduction; GO:0000226 microtubule cytoskeleton organization; GO:0000302 response to reactive oxygen species; GO:0000902 cell morphogenesis; GO:0000904 cell morphogenesis involved in differentiation; GO:0001558 regulation of cell growth; GO:0001764 neuron migration; GO:0001774 microglial cell activation; GO:0001775 cell activation; GO:0002274 myeloid leukocyte activation; GO:0002376 …	GO:0005576 extracellular region; GO:0005622 intracellular; GO:0005623 cell; GO:0005634 nucleus; GO:0005654 nucleoplasm; GO:0005737 cytoplasm; GO:0005739 mitochondrion; GO:0005829 cytosol; GO:0005856 cytoskeleton; GO:0005874 microtubule; GO:0005875 microtubule associated complex; GO:0005886 plasma membrane; GO:0005929 cilium; GO:0005930 axoneme; GO:0009898 cytoplasmic side of plasma membrane; GO:0…	GO:0003676 nucleic acid binding; GO:0003677 DNA binding; GO:0003680 AT DNA binding; GO:0003690 double-stranded DNA binding; GO:0003697 single-stranded DNA binding; GO:0003723 RNA binding; GO:0003779 actin binding; GO:0005102 signaling receptor binding; GO:0005488 binding; GO:0005515 protein binding; GO:0005543 phospholipid binding; GO:0008017 microtubule binding; GO:0008092 cytoskeletal protein b…			Z	KOG2418	Microtubule-associated protein TAU
A0A286ZYS8	1610	S	0.686	0.0288174	Down	Cardiomyopathy associated 5 OS=Sus scrofa OX=9823 GN=CMYA5 PE=1 SV=2	CMYA5	1.813	1.628		1.7205	1.224	1.137		1.1805	1.22	1.011		1.1155	nucleus							PF00041	Fibronectin type III domain	O	KOG2177	Predicted E3 ubiquitin ligase
A0A5G2RBY2	299	T	0.714	0.00808805	Down	Fructose-bisphosphatase OS=Sus scrofa OX=9823 GN=FBP2 PE=1 SV=1	FBP2	1.231	1.256	1.263	1.25	0.796	1.01	0.872	0.892667	0.999	1.028	1.161	1.06267	cytoplasm	K03841	FBP, fbp; fructose-1,6-bisphosphatase I [EC:3.1.3.11]	map00010 Glycolysis / Gluconeogenesis; map00030 Pentose phosphate pathway; map00051 Fructose and mannose metabolism; map01100 Metabolic pathways; map01200 Carbon metabolism; map04152 AMPK signaling pathway; map04910 Insulin signaling pathway; map04922 Glucagon signaling pathway	GO:0005975 carbohydrate metabolic process; GO:0005984 disaccharide metabolic process; GO:0005985 sucrose metabolic process; GO:0005986 sucrose biosynthetic process; GO:0005996 monosaccharide metabolic process; GO:0006000 fructose metabolic process; GO:0006002 fructose 6-phosphate metabolic process; GO:0006006 glucose metabolic process; GO:0006094 gluconeogenesis; GO:0006793 phosphorus metabolic p…	GO:0005622 intracellular; GO:0005623 cell; GO:0005634 nucleus; GO:0005654 nucleoplasm; GO:0005737 cytoplasm; GO:0005829 cytosol; GO:0005886 plasma membrane; GO:0016020 membrane; GO:0030016 myofibril; GO:0030017 sarcomere; GO:0030018 Z disc; GO:0030054 cell junction; GO:0031674 I band; GO:0031974 membrane-enclosed lumen; GO:0031981 nuclear lumen; GO:0043226 organelle; GO:0043227 membrane-bounded o…	GO:0003824 catalytic activity; GO:0005488 binding; GO:0005515 protein binding; GO:0016787 hydrolase activity; GO:0016788 hydrolase activity, acting on ester bonds; GO:0016791 phosphatase activity; GO:0019203 carbohydrate phosphatase activity; GO:0042132 fructose 1,6-bisphosphate 1-phosphatase activity; GO:0042578 phosphoric ester hydrolase activity; GO:0042802 identical protein binding; GO:005030…	PF00316	Fructose-1-6-bisphosphatase	G	KOG1458	Fructose-1,6-bisphosphatase
F1SUQ5	362	S	0.722	0.000473076	Down	Ubiquitin protein ligase E3 component n-recognin 4 OS=Sus scrofa OX=9823 GN=UBR4 PE=1 SV=4	UBR4	1.322	1.397	1.379	1.366	1.036	0.947	0.977	0.986667	1.758	1.317	1.58	1.55167	plasma membrane	K10691	UBR4, ZUBR1; E3 ubiquitin-protein ligase UBR4 [EC:2.3.2.27]	map05165 Human papillomavirus infection; map05203 Viral carcinogenesis						T	KOG1776	Zn-binding protein Push
A0A286ZMT9	529	S	1.727	0.00730316	Up	BCL2 associated transcription factor 1 OS=Sus scrofa OX=9823 GN=BCLAF1 PE=1 SV=1	BCLAF1	0.757	0.865	0.667	0.763	1.38	1.123	1.45	1.31767	1.049	0.965	0.842	0.952	nucleus	K13087	BCLAF1; bcl2 associated transcription factor 1		GO:0000266 mitochondrial fission; GO:0006091 generation of precursor metabolites and energy; GO:0006355 regulation of transcription, DNA-templated; GO:0006915 apoptotic process; GO:0006950 response to stress; GO:0006996 organelle organization; GO:0007005 mitochondrion organization; GO:0008152 metabolic process; GO:0008219 cell death; GO:0009060 aerobic respiration; GO:0009889 regulation of biosyn…	GO:0005622 intracellular; GO:0005623 cell; GO:0005634 nucleus; GO:0005654 nucleoplasm; GO:0005737 cytoplasm; GO:0005739 mitochondrion; GO:0016604 nuclear body; GO:0016607 nuclear speck; GO:0031974 membrane-enclosed lumen; GO:0031981 nuclear lumen; GO:0043226 organelle; GO:0043227 membrane-bounded organelle; GO:0043229 intracellular organelle; GO:0043231 intracellular membrane-bounded organelle; G…	GO:0003676 nucleic acid binding; GO:0003677 DNA binding; GO:0005488 binding; GO:0097159 organic cyclic compound binding; GO:1901363 heterocyclic compound binding;
A0A286ZZC9	39	T	0.755	0.0170148	Down	Fructose-bisphosphate aldolase OS=Sus scrofa OX=9823 GN=ALDOB PE=1 SV=2	ALDOB	1.176		1.153	1.1645	0.848		0.911	0.8795	0.89		0.844	0.867	cytoplasm	K01623	ALDO; fructose-bisphosphate aldolase, class I [EC:4.1.2.13]	map00010 Glycolysis / Gluconeogenesis; map00030 Pentose phosphate pathway; map00051 Fructose and mannose metabolism; map01100 Metabolic pathways; map01200 Carbon metabolism; map01230 Biosynthesis of amino acids; map04066 HIF-1 signaling pathway	GO:0001101 response to acid chemical; GO:0001889 liver development; GO:0005975 carbohydrate metabolic process; GO:0005996 monosaccharide metabolic process; GO:0006000 fructose metabolic process; GO:0006001 fructose catabolic process; GO:0006006 glucose metabolic process; GO:0006007 glucose catabolic process; GO:0006081 cellular aldehyde metabolic process; GO:0006082 organic acid metabolic process…	GO:0000323 lytic vacuole; GO:0005622 intracellular; GO:0005623 cell; GO:0005634 nucleus; GO:0005737 cytoplasm; GO:0005764 lysosome; GO:0005773 vacuole; GO:0005783 endoplasmic reticulum; GO:0005789 endoplasmic reticulum membrane; GO:0005790 smooth endoplasmic reticulum; GO:0005791 rough endoplasmic reticulum; GO:0005813 centrosome; GO:0005815 microtubule organizing center; GO:0005829 cytosol; GO:0…	GO:0003824 catalytic activity; GO:0004332 fructose-bisphosphate aldolase activity; GO:0005488 binding; GO:0005515 protein binding; GO:0005543 phospholipid binding; GO:0008092 cytoskeletal protein binding; GO:0008289 lipid binding; GO:0016829 lyase activity; GO:0016830 carbon-carbon lyase activity; GO:0016832 aldehyde-lyase activity; GO:0019899 enzyme binding; GO:0030246 carbohydrate binding; GO:0…	PF00274	Fructose-bisphosphate aldolase class-I	G	KOG1557	Fructose-biphosphate aldolase
A0A5G2QPB9	19	S	0.669	0.000291957	Down	Calpain-3 OS=Sus scrofa OX=9823 GN=CAPN3 PE=3 SV=1	CAPN3	1.512	1.607	1.593	1.57067	1.066	0.994	1.092	1.05067	1.426	1.372	1.299	1.36567	cytoplasm	K08573	CAPN3; calpain-3 [EC:3.4.22.54]		GO:0006355 regulation of transcription, DNA-templated; GO:0006508 proteolysis; GO:0006807 nitrogen compound metabolic process; GO:0006873 cellular ion homeostasis; GO:0006874 cellular calcium ion homeostasis; GO:0006875 cellular metal ion homeostasis; GO:0006915 apoptotic process; GO:0006950 response to stress; GO:0006970 response to osmotic stress; GO:0006996 organelle organization; GO:0007010 c…	GO:0005622 intracellular; GO:0005623 cell; GO:0005634 nucleus; GO:0005737 cytoplasm; GO:0005829 cytosol; GO:0005886 plasma membrane; GO:0016020 membrane; GO:0030016 myofibril; GO:0030017 sarcomere; GO:0030018 Z disc; GO:0030315 T-tubule; GO:0031674 I band; GO:0032991 protein-containing complex; GO:0042383 sarcolemma; GO:0043226 organelle; GO:0043227 membrane-bounded organelle; GO:0043228 non-memb…	GO:0003824 catalytic activity; GO:0004175 endopeptidase activity; GO:0004197 cysteine-type endopeptidase activity; GO:0004198 calcium-dependent cysteine-type endopeptidase activity; GO:0005102 signaling receptor binding; GO:0005198 structural molecule activity; GO:0005488 binding; GO:0005509 calcium ion binding; GO:0005515 protein binding; GO:0008092 cytoskeletal protein binding; GO:0008233 pepti…	PF01067; PF13833; PF13202	Calpain large subunit, domain III; EF-hand domain pair; EF hand	OT	KOG0045	Cytosolic Ca2+-dependent cysteine protease (calpain), large subunit (EF-Hand protein superfamily)
A0A287B8G0	683	S	0.759	0.00845458	Down	Multifunctional fusion protein OS=Sus scrofa OX=9823 GN=PKM PE=1 SV=2	PKM	1.308		1.288	1.298	1.009		0.961	0.985	1.245		1.173	1.209	nucleus	K15258	PARP6_8; poly [ADP-ribose] polymerase 6/8 [EC:2.4.2.30]		GO:0007275 multicellular organism development; GO:0007399 nervous system development; GO:0009987 cellular process; GO:0010720 positive regulation of cell development; GO:0010769 regulation of cell morphogenesis involved in differentiation; GO:0010770 positive regulation of cell morphogenesis involved in differentiation; GO:0010975 regulation of neuron projection development; GO:0010976 positive r…			PF02887	Pyruvate kinase, alpha/beta domain
A0A287B8G0	956	Y	0.729	0.00154971	Down	Multifunctional fusion protein OS=Sus scrofa OX=9823 GN=PKM PE=1 SV=2	PKM	1.371	1.433	1.291	1.365	0.95	1.046	0.99	0.995333	1.237	1.188	1.187	1.204	nucleus	K15258	PARP6_8; poly [ADP-ribose] polymerase 6/8 [EC:2.4.2.30]		GO:0007275 multicellular organism development; GO:0007399 nervous system development; GO:0009987 cellular process; GO:0010720 positive regulation of cell development; GO:0010769 regulation of cell morphogenesis involved in differentiation; GO:0010770 positive regulation of cell morphogenesis involved in differentiation; GO:0010975 regulation of neuron projection development; GO:0010976 positive r…			PF02887	Pyruvate kinase, alpha/beta domain
A0A287B8G0	666	T	0.764	0.00207651	Down	Multifunctional fusion protein OS=Sus scrofa OX=9823 GN=PKM PE=1 SV=2	PKM	1.336	1.465	1.331	1.37733	1.015	1.092	1.05	1.05233	1.267	1.22	1.244	1.24367	nucleus	K15258	PARP6_8; poly [ADP-ribose] polymerase 6/8 [EC:2.4.2.30]		GO:0007275 multicellular organism development; GO:0007399 nervous system development; GO:0009987 cellular process; GO:0010720 positive regulation of cell development; GO:0010769 regulation of cell morphogenesis involved in differentiation; GO:0010770 positive regulation of cell morphogenesis involved in differentiation; GO:0010975 regulation of neuron projection development; GO:0010976 positive r…			PF02887	Pyruvate kinase, alpha/beta domain
A0A287B8G0	663	S	0.767	0.006755	Down	Multifunctional fusion protein OS=Sus scrofa OX=9823 GN=PKM PE=1 SV=2	PKM	1.262	1.475	1.343	1.36	1.054	1.079	0.995	1.04267	1.365	1.27	1.27	1.30167	nucleus	K15258	PARP6_8; poly [ADP-ribose] polymerase 6/8 [EC:2.4.2.30]		GO:0007275 multicellular organism development; GO:0007399 nervous system development; GO:0009987 cellular process; GO:0010720 positive regulation of cell development; GO:0010769 regulation of cell morphogenesis involved in differentiation; GO:0010770 positive regulation of cell morphogenesis involved in differentiation; GO:0010975 regulation of neuron projection development; GO:0010976 positive r…			PF02887	Pyruvate kinase, alpha/beta domain
A0A287B8G0	1052	Y	0.741	0.012737	Down	Multifunctional fusion protein OS=Sus scrofa OX=9823 GN=PKM PE=1 SV=2	PKM	1.57	1.282	1.417	1.423	1.076	0.979	1.108	1.05433	1.173	1.169	1.057	1.133	nucleus	K15258	PARP6_8; poly [ADP-ribose] polymerase 6/8 [EC:2.4.2.30]		GO:0007275 multicellular organism development; GO:0007399 nervous system development; GO:0009987 cellular process; GO:0010720 positive regulation of cell development; GO:0010769 regulation of cell morphogenesis involved in differentiation; GO:0010770 positive regulation of cell morphogenesis involved in differentiation; GO:0010975 regulation of neuron projection development; GO:0010976 positive r…			PF02887	Pyruvate kinase, alpha/beta domain
A0A287BLC1	106	S	1.304	0.000397745	Up	RALY heterogeneous nuclear ribonucleoprotein OS=Sus scrofa OX=9823 GN=RALY PE=1 SV=2	RALY	0.914	0.864	0.857	0.878333	1.164	1.115	1.157	1.14533	1.007	0.904	0.938	0.949667	nucleus	K12895	RALY, HNRNPCL2; heterogeneous nuclear ribonucleoprotein C-like 2		GO:0000375 RNA splicing, via transesterification reactions; GO:0000377 RNA splicing, via transesterification reactions with bulged adenosine as nucleophile; GO:0000398 mRNA splicing, via spliceosome; GO:0006139 nucleobase-containing compound metabolic process; GO:0006396 RNA processing; GO:0006397 mRNA processing; GO:0006725 cellular aromatic compound metabolic process; GO:0006807 nitrogen compou…	GO:0005622 intracellular; GO:0005623 cell; GO:0005634 nucleus; GO:0005681 spliceosomal complex; GO:0032991 protein-containing complex; GO:0043226 organelle; GO:0043227 membrane-bounded organelle; GO:0043229 intracellular organelle; GO:0043231 intracellular membrane-bounded organelle; GO:0071013 catalytic step 2 spliceosome; GO:1902494 catalytic complex; GO:1990904 ribonucleoprotein complex;	GO:0003676 nucleic acid binding; GO:0003712 transcription coregulator activity; GO:0003723 RNA binding; GO:0005488 binding; GO:0097159 organic cyclic compound binding; GO:0140110 transcription regulator activity; GO:1901363 heterocyclic compound binding;	PF00076	RNA recognition motif. (a.k.a. RRM, RBD, or RNP domain)	A	KOG0118	FOG: RRM domain
A0A5G2QUU7	67	S	0.658	0.000838149	Down	Protein phosphatase 1 regulatory inhibitor subunit 1A OS=Sus scrofa OX=9823 GN=PPP1R1A PE=1 SV=1	PPP1R1A	1.42	1.587	1.407	1.47133	0.944	0.942	1.018	0.968	0.436	0.411	0.327	0.391333	nucleus	K08050	PPP1R1A; protein phosphatase 1 regulatory subunit 1A	map04261 Adrenergic signaling in cardiomyocytes; map04720 Long-term potentiation	GO:0001932 regulation of protein phosphorylation; GO:0001933 negative regulation of protein phosphorylation; GO:0006469 negative regulation of protein kinase activity; GO:0007154 cell communication; GO:0007165 signal transduction; GO:0009892 negative regulation of metabolic process; GO:0009987 cellular process; GO:0010563 negative regulation of phosphorus metabolic process; GO:0010605 negative re…	GO:0005576 extracellular region; GO:0005615 extracellular space; GO:0005622 intracellular; GO:0005623 cell; GO:0005737 cytoplasm; GO:0030016 myofibril; GO:0043226 organelle; GO:0043228 non-membrane-bounded organelle; GO:0043229 intracellular organelle; GO:0043232 intracellular non-membrane-bounded organelle; GO:0043292 contractile fiber; GO:0098723 skeletal muscle myofibril; GO:0099080 supramolec…	GO:0004857 enzyme inhibitor activity; GO:0004864 protein phosphatase inhibitor activity; GO:0004865 protein serine/threonine phosphatase inhibitor activity; GO:0019208 phosphatase regulator activity; GO:0019212 phosphatase inhibitor activity; GO:0019888 protein phosphatase regulator activity; GO:0030234 enzyme regulator activity; GO:0098772 molecular function regulator;
A0A5G2R391	47	S	0.71	0.000430973	Down	N-myristoyltransferase 1 OS=Sus scrofa OX=9823 GN=NMT1 PE=1 SV=1	NMT1	1.285	1.31	1.358	1.31767	0.956	0.885	0.966	0.935667	0.702	0.655	0.444	0.600333	nucleus	K00671	NMT; glycylpeptide N-tetradecanoyltransferase [EC:2.3.1.97]		GO:0001701 in utero embryonic development; GO:0006464 cellular protein modification process; GO:0006497 protein lipidation; GO:0006498 N-terminal protein lipidation; GO:0006499 N-terminal protein myristoylation; GO:0006807 nitrogen compound metabolic process; GO:0006810 transport; GO:0006839 mitochondrial transport; GO:0006996 organelle organization; GO:0007005 mitochondrion organization; GO:0007…	GO:0005622 intracellular; GO:0005623 cell; GO:0005737 cytoplasm; GO:0005829 cytosol; GO:0005886 plasma membrane; GO:0016020 membrane; GO:0019898 extrinsic component of membrane; GO:0071944 cell periphery;	GO:0003824 catalytic activity; GO:0004379 glycylpeptide N-tetradecanoyltransferase activity; GO:0016410 N-acyltransferase activity; GO:0016740 transferase activity; GO:0016746 transferase activity, transferring acyl groups; GO:0016747 transferase activity, transferring acyl groups other than amino-acyl groups; GO:0019107 myristoyltransferase activity;			I	KOG2779	N-myristoyl transferase
F1S8Y0	55	S	1.412	0.0159158	Up	Ankyrin repeat domain 2 OS=Sus scrofa OX=9823 GN=ANKRD2 PE=1 SV=4	ANKRD2	0.972	1.031	0.821	0.941333	1.472	1.245	1.27	1.329	1.199	0.968	0.746	0.971	nucleus	K21434	ANKRD2; ankyrin repeat domain-containing protein 2		GO:0000122 negative regulation of transcription by RNA polymerase II; GO:0001817 regulation of cytokine production; GO:0003008 system process; GO:0003012 muscle system process; GO:0006355 regulation of transcription, DNA-templated; GO:0006357 regulation of transcription by RNA polymerase II; GO:0006936 muscle contraction; GO:0006950 response to stress; GO:0006979 response to oxidative stress; GO:…	GO:0000785 chromatin; GO:0000791 euchromatin; GO:0005622 intracellular; GO:0005623 cell; GO:0005634 nucleus; GO:0005654 nucleoplasm; GO:0005694 chromosome; GO:0005737 cytoplasm; GO:0005829 cytosol; GO:0016604 nuclear body; GO:0016605 PML body; GO:0030016 myofibril; GO:0030017 sarcomere; GO:0031674 I band; GO:0031974 membrane-enclosed lumen; GO:0031981 nuclear lumen; GO:0043226 organelle; GO:00432…	GO:0001085 RNA polymerase II transcription factor binding; GO:0003682 chromatin binding; GO:0003712 transcription coregulator activity; GO:0005198 structural molecule activity; GO:0005488 binding; GO:0005515 protein binding; GO:0008092 cytoskeletal protein binding; GO:0008134 transcription factor binding; GO:0008307 structural constituent of muscle; GO:0019899 enzyme binding; GO:0019900 kinase bi…			S	KOG0504	FOG: Ankyrin repeat
A0A5G2R9Y3	214	S	0.492	0.0141448	Down	CBM20 domain-containing protein OS=Sus scrofa OX=9823 GN=STBD1 PE=1 SV=1	STBD1	1.436	1.91	2.388	1.91133	1.092	0.848	0.881	0.940333	1.084	1.027	0.953	1.02133	plasma membrane	K22267	STBD1; starch-binding domain-containing protein 1		GO:0000272 polysaccharide catabolic process; GO:0001775 cell activation; GO:0002252 immune effector process; GO:0002263 cell activation involved in immune response; GO:0002274 myeloid leukocyte activation; GO:0002275 myeloid cell activation involved in immune response; GO:0002283 neutrophil activation involved in immune response; GO:0002366 leukocyte activation involved in immune response; GO:000…	GO:0005622 intracellular; GO:0005623 cell; GO:0005737 cytoplasm; GO:0005783 endoplasmic reticulum; GO:0005829 cytosol; GO:0005886 plasma membrane; GO:0005887 integral component of plasma membrane; GO:0012505 endomembrane system; GO:0012506 vesicle membrane; GO:0016020 membrane; GO:0016021 integral component of membrane; GO:0030141 secretory granule; GO:0030315 T-tubule; GO:0030659 cytoplasmic ves…	GO:0005488 binding; GO:0005515 protein binding; GO:0019899 enzyme binding; GO:0030246 carbohydrate binding; GO:0030247 polysaccharide binding; GO:2001069 glycogen binding;
A0A5G2R9Y3	326	S	0.62	0.0153979	Down	CBM20 domain-containing protein OS=Sus scrofa OX=9823 GN=STBD1 PE=1 SV=1	STBD1	1.682	2.102	2.403	2.06233	1.387	1.287	1.165	1.27967	1.251	1.022	0.981	1.08467	plasma membrane	K22267	STBD1; starch-binding domain-containing protein 1		GO:0000272 polysaccharide catabolic process; GO:0001775 cell activation; GO:0002252 immune effector process; GO:0002263 cell activation involved in immune response; GO:0002274 myeloid leukocyte activation; GO:0002275 myeloid cell activation involved in immune response; GO:0002283 neutrophil activation involved in immune response; GO:0002366 leukocyte activation involved in immune response; GO:000…	GO:0005622 intracellular; GO:0005623 cell; GO:0005737 cytoplasm; GO:0005783 endoplasmic reticulum; GO:0005829 cytosol; GO:0005886 plasma membrane; GO:0005887 integral component of plasma membrane; GO:0012505 endomembrane system; GO:0012506 vesicle membrane; GO:0016020 membrane; GO:0016021 integral component of membrane; GO:0030141 secretory granule; GO:0030315 T-tubule; GO:0030659 cytoplasmic ves…	GO:0005488 binding; GO:0005515 protein binding; GO:0019899 enzyme binding; GO:0030246 carbohydrate binding; GO:0030247 polysaccharide binding; GO:2001069 glycogen binding;
A0A287A2Y0	30	S	0.609	0.00827984	Down	Thyroid hormone receptor associated protein 3 OS=Sus scrofa OX=9823 GN=THRAP3 PE=1 SV=1	THRAP3	1.084	0.882	1.234	1.06667	0.678	0.632	0.639	0.649667	1.102	0.964	0.633	0.899667	nucleus	K13112	THRAP3; thyroid hormone receptor-associated protein 3		GO:0000381 regulation of alternative mRNA splicing, via spliceosome; GO:0000956 nuclear-transcribed mRNA catabolic process; GO:0006139 nucleobase-containing compound metabolic process; GO:0006351 transcription, DNA-templated; GO:0006352 DNA-templated transcription, initiation; GO:0006355 regulation of transcription, DNA-templated; GO:0006357 regulation of transcription by RNA polymerase II; GO:00…	GO:0005622 intracellular; GO:0005623 cell; GO:0005634 nucleus; GO:0005654 nucleoplasm; GO:0016592 mediator complex; GO:0016604 nuclear body; GO:0016607 nuclear speck; GO:0031974 membrane-enclosed lumen; GO:0031981 nuclear lumen; GO:0032991 protein-containing complex; GO:0043226 organelle; GO:0043227 membrane-bounded organelle; GO:0043229 intracellular organelle; GO:0043231 intracellular membrane-…	GO:0000976 transcription regulatory region sequence-specific DNA binding; GO:0000977 RNA polymerase II transcription regulatory region sequence-specific DNA binding; GO:0001067 regulatory region nucleic acid binding; GO:0003676 nucleic acid binding; GO:0003677 DNA binding; GO:0003690 double-stranded DNA binding; GO:0003712 transcription coregulator activity; GO:0003713 transcription coactivator a…
A0A5G2QRX4	348	S	0.743	0.026716	Down	Molybdopterin molybdenumtransferase OS=Sus scrofa OX=9823 GN=GPHN PE=1 SV=1	GPHN	1.365	1.594	1.788	1.58233	1.231	1.098	1.197	1.17533	1.469	1.635	1.481	1.52833	cytoplasm	K15376	GPHN; gephyrin [EC:2.10.1.1 2.7.7.75]	map00790 Folate biosynthesis; map01100 Metabolic pathways; map04727 GABAergic synapse	GO:0001941 postsynaptic membrane organization; GO:0006139 nucleobase-containing compound metabolic process; GO:0006163 purine nucleotide metabolic process; GO:0006464 cellular protein modification process; GO:0006605 protein targeting; GO:0006725 cellular aromatic compound metabolic process; GO:0006732 coenzyme metabolic process; GO:0006753 nucleoside phosphate metabolic process; GO:0006777 Mo-mo…	GO:0005622 intracellular; GO:0005623 cell; GO:0005737 cytoplasm; GO:0005886 plasma membrane; GO:0009898 cytoplasmic side of plasma membrane; GO:0016020 membrane; GO:0019897 extrinsic component of plasma membrane; GO:0019898 extrinsic component of membrane; GO:0030425 dendrite; GO:0031234 extrinsic component of cytoplasmic side of plasma membrane; GO:0036477 somatodendritic compartment; GO:0042995…	GO:0003824 catalytic activity; GO:0005102 signaling receptor binding; GO:0005198 structural molecule activity; GO:0005488 binding; GO:0005515 protein binding; GO:0008092 cytoskeletal protein binding; GO:0008940 nitrate reductase activity; GO:0015631 tubulin binding; GO:0016491 oxidoreductase activity; GO:0016661 oxidoreductase activity, acting on other nitrogenous compounds as donors; GO:0016740 …	PF00994; PF03454	Probable molybdopterin binding domain; MoeA C-terminal region (domain IV)	H	KOG2371	Molybdopterin biosynthesis protein
A0A287BNK7	1118	T	1.428	0.0322584	Up	Plectin OS=Sus scrofa OX=9823 GN=PLEC PE=1 SV=2	PLEC	0.77		0.701	0.7355	1.002		1.098	1.05	1.041		0.967	1.004	nucleus	K10388	PLEC; plectin		GO:0000003 reproduction; GO:0006996 organelle organization; GO:0007010 cytoskeleton organization; GO:0007044 cell-substrate junction assembly; GO:0007565 female pregnancy; GO:0007584 response to nutrient; GO:0009605 response to external stimulus; GO:0009888 tissue development; GO:0009987 cellular process; GO:0009991 response to extracellular stimulus; GO:0016043 cellular component organization; G…	GO:0005622 intracellular; GO:0005623 cell; GO:0005737 cytoplasm; GO:0005829 cytosol; GO:0005856 cytoskeleton; GO:0005886 plasma membrane; GO:0005903 brush border; GO:0005912 adherens junction; GO:0005925 focal adhesion; GO:0009925 basal plasma membrane; GO:0016020 membrane; GO:0016323 basolateral plasma membrane; GO:0016324 apical plasma membrane; GO:0016528 sarcoplasm; GO:0030016 myofibril; GO:0…	GO:0005198 structural molecule activity; GO:0005200 structural constituent of cytoskeleton; GO:0005488 binding; GO:0005515 protein binding; GO:0008092 cytoskeletal protein binding; GO:0008307 structural constituent of muscle; GO:0030506 ankyrin binding; GO:0047485 protein N-terminus binding;	PF00307	Calponin homology (CH) domain	Z	KOG0516	Dystonin, GAS (Growth-arrest-specific protein), and related proteins
Q1AG08	111	T	1.353	0.0297798	Up	Calsarcin 1 OS=Sus scrofa OX=9823 GN=MYOZ2 PE=2 SV=1	MYOZ2	0.703	0.715	0.535	0.651	0.884	0.879	0.879	0.880667	1.007	0.914	0.899	0.94	cytoplasm				GO:0006996 organelle organization; GO:0007010 cytoskeleton organization; GO:0009653 anatomical structure morphogenesis; GO:0009987 cellular process; GO:0010927 cellular component assembly involved in morphogenesis; GO:0016043 cellular component organization; GO:0022607 cellular component assembly; GO:0030029 actin filament-based process; GO:0030036 actin cytoskeleton organization; GO:0030154 cell…	GO:0005622 intracellular; GO:0005623 cell; GO:0005737 cytoplasm; GO:0005856 cytoskeleton; GO:0015629 actin cytoskeleton; GO:0030016 myofibril; GO:0030017 sarcomere; GO:0030018 Z disc; GO:0031674 I band; GO:0043226 organelle; GO:0043228 non-membrane-bounded organelle; GO:0043229 intracellular organelle; GO:0043232 intracellular non-membrane-bounded organelle; GO:0043292 contractile fiber; GO:00990…	GO:0003779 actin binding; GO:0005488 binding; GO:0005515 protein binding; GO:0008092 cytoskeletal protein binding; GO:0019899 enzyme binding; GO:0019902 phosphatase binding; GO:0019903 protein phosphatase binding; GO:0030346 protein phosphatase 2B binding; GO:0031433 telethonin binding; GO:0051373 FATZ binding;
A0A5K1VE56	525	S	1.489	0.0268756	Up	Myomesin 1 OS=Sus scrofa OX=9823 GN=MYOM1 PE=1 SV=1	MYOM1	0.716		0.715	0.7155	1.136		0.995	1.0655	1.219		1.015	1.117	nucleus				GO:0002791 regulation of peptide secretion; GO:0002793 positive regulation of peptide secretion; GO:0003008 system process; GO:0003012 muscle system process; GO:0006936 muscle contraction; GO:0006941 striated muscle contraction; GO:0006996 organelle organization; GO:0007010 cytoskeleton organization; GO:0007015 actin filament organization; GO:0007154 cell communication; GO:0007165 signal transduc…	GO:0005622 intracellular; GO:0005623 cell; GO:0005737 cytoplasm; GO:0005856 cytoskeleton; GO:0005859 muscle myosin complex; GO:0015629 actin cytoskeleton; GO:0016459 myosin complex; GO:0016460 myosin II complex; GO:0030016 myofibril; GO:0030017 sarcomere; GO:0030018 Z disc; GO:0031430 M band; GO:0031672 A band; GO:0031674 I band; GO:0032991 protein-containing complex; GO:0043226 organelle; GO:004…	GO:0003779 actin binding; GO:0005198 structural molecule activity; GO:0005200 structural constituent of cytoskeleton; GO:0005488 binding; GO:0005515 protein binding; GO:0008092 cytoskeletal protein binding; GO:0008307 structural constituent of muscle; GO:0019899 enzyme binding; GO:0019900 kinase binding; GO:0042802 identical protein binding; GO:0042803 protein homodimerization activity; GO:004280…	PF07679; PF00041	Immunoglobulin I-set domain; Fibronectin type III domain
I3LLF1	1100	S	0.685	0.00188622	Down	Insulin receptor substrate 1 OS=Sus scrofa OX=9823 GN=IRS1 PE=4 SV=1	IRS1	1.688	1.591	1.461	1.58	1.083	1.025	1.139	1.08233	1.468	1.233	1.108	1.26967	nucleus	K16172	IRS1; insulin receptor substrate 1	map04022 cGMP-PKG signaling pathway; map04068 FoxO signaling pathway; map04140 Autophagy - animal; map04150 mTOR signaling pathway; map04151 PI3K-Akt signaling pathway; map04152 AMPK signaling pathway; map04211 Longevity regulating pathway; map04212 Longevity regulating pathway - worm; map04213 Longevity regulating pathway - multiple species; map04722 Neurotrophin signaling pathway; map04910 Insu…	GO:0000165 MAPK cascade; GO:0002053 positive regulation of mesenchymal cell proliferation; GO:0002791 regulation of peptide secretion; GO:0002792 negative regulation of peptide secretion; GO:0002793 positive regulation of peptide secretion; GO:0005979 regulation of glycogen biosynthetic process; GO:0006109 regulation of carbohydrate metabolic process; GO:0006464 cellular protein modification proc…	GO:0005622 intracellular; GO:0005623 cell; GO:0005634 nucleus; GO:0005737 cytoplasm; GO:0005815 microtubule organizing center; GO:0005829 cytosol; GO:0005856 cytoskeleton; GO:0005886 plasma membrane; GO:0005887 integral component of plasma membrane; GO:0005899 insulin receptor complex; GO:0005901 caveola; GO:0005929 cilium; GO:0015630 microtubule cytoskeleton; GO:0016020 membrane; GO:0016021 inte…	GO:0001784 phosphotyrosine residue binding; GO:0003824 catalytic activity; GO:0005068 transmembrane receptor protein tyrosine kinase adaptor activity; GO:0005080 protein kinase C binding; GO:0005085 guanyl-nucleotide exchange factor activity; GO:0005088 Ras guanyl-nucleotide exchange factor activity; GO:0005102 signaling receptor binding; GO:0005158 insulin receptor binding; GO:0005159 insulin-li…	PF00169; PF02174	PH domain; PTB domain (IRS-1 type)
I3LLF1	1099	S	1.368	0.0335697	Up	Insulin receptor substrate 1 OS=Sus scrofa OX=9823 GN=IRS1 PE=4 SV=1	IRS1	0.901	0.897	0.683	0.827	1.083	1.084	1.228	1.13167	0.857	0.883	0.848	0.862667	nucleus	K16172	IRS1; insulin receptor substrate 1	map04022 cGMP-PKG signaling pathway; map04068 FoxO signaling pathway; map04140 Autophagy - animal; map04150 mTOR signaling pathway; map04151 PI3K-Akt signaling pathway; map04152 AMPK signaling pathway; map04211 Longevity regulating pathway; map04212 Longevity regulating pathway - worm; map04213 Longevity regulating pathway - multiple species; map04722 Neurotrophin signaling pathway; map04910 Insu…	GO:0000165 MAPK cascade; GO:0002053 positive regulation of mesenchymal cell proliferation; GO:0002791 regulation of peptide secretion; GO:0002792 negative regulation of peptide secretion; GO:0002793 positive regulation of peptide secretion; GO:0005979 regulation of glycogen biosynthetic process; GO:0006109 regulation of carbohydrate metabolic process; GO:0006464 cellular protein modification proc…	GO:0005622 intracellular; GO:0005623 cell; GO:0005634 nucleus; GO:0005737 cytoplasm; GO:0005815 microtubule organizing center; GO:0005829 cytosol; GO:0005856 cytoskeleton; GO:0005886 plasma membrane; GO:0005887 integral component of plasma membrane; GO:0005899 insulin receptor complex; GO:0005901 caveola; GO:0005929 cilium; GO:0015630 microtubule cytoskeleton; GO:0016020 membrane; GO:0016021 inte…	GO:0001784 phosphotyrosine residue binding; GO:0003824 catalytic activity; GO:0005068 transmembrane receptor protein tyrosine kinase adaptor activity; GO:0005080 protein kinase C binding; GO:0005085 guanyl-nucleotide exchange factor activity; GO:0005088 Ras guanyl-nucleotide exchange factor activity; GO:0005102 signaling receptor binding; GO:0005158 insulin receptor binding; GO:0005159 insulin-li…	PF00169; PF02174	PH domain; PTB domain (IRS-1 type)
I3LIE7	76	T	0.686	0.0385905	Down	Myosin-binding protein H OS=Sus scrofa OX=9823 GN=MYBPH PE=4 SV=2	MYBPH	1.844		1.589	1.7165	1.194		1.161	1.1775	2.07		1.953	2.0115	nucleus				GO:0003008 system process; GO:0003012 muscle system process; GO:0006936 muscle contraction; GO:0006937 regulation of muscle contraction; GO:0006941 striated muscle contraction; GO:0006942 regulation of striated muscle contraction; GO:0006996 organelle organization; GO:0007010 cytoskeleton organization; GO:0007015 actin filament organization; GO:0009653 anatomical structure morphogenesis; GO:00099…	GO:0005622 intracellular; GO:0005623 cell; GO:0005737 cytoplasm; GO:0005856 cytoskeleton; GO:0005859 muscle myosin complex; GO:0015629 actin cytoskeleton; GO:0016459 myosin complex; GO:0016460 myosin II complex; GO:0030016 myofibril; GO:0030017 sarcomere; GO:0030018 Z disc; GO:0031430 M band; GO:0031672 A band; GO:0031674 I band; GO:0032991 protein-containing complex; GO:0043226 organelle; GO:004…	GO:0003779 actin binding; GO:0005198 structural molecule activity; GO:0005488 binding; GO:0005515 protein binding; GO:0008092 cytoskeletal protein binding; GO:0008307 structural constituent of muscle; GO:0042805 actinin binding; GO:0044877 protein-containing complex binding; GO:0051015 actin filament binding; GO:0051371 muscle alpha-actinin binding; GO:0051393 alpha-actinin binding; GO:0097493 st…	PF00041; PF07679	Fibronectin type III domain; Immunoglobulin I-set domain
A9YUB1	66	S	0.651	0.000236957	Down	Cysteine and histidine-rich domain-containing protein 1 OS=Sus scrofa OX=9823 GN=CHORDC1 PE=2 SV=1	CHORDC1	1.715	1.665	1.725	1.70167	1.177	1.053	1.094	1.108	1.855	1.682	1.773	1.77	cytoplasm	K16729	CHORDC1, CHP1; cysteine and histidine-rich domain-containing protein 1		GO:0001932 regulation of protein phosphorylation; GO:0001933 negative regulation of protein phosphorylation; GO:0006457 protein folding; GO:0006469 negative regulation of protein kinase activity; GO:0009892 negative regulation of metabolic process; GO:0009987 cellular process; GO:0010563 negative regulation of phosphorus metabolic process; GO:0010564 regulation of cell cycle process; GO:0010605 n…		GO:0000166 nucleotide binding; GO:0005488 binding; GO:0005515 protein binding; GO:0005524 ATP binding; GO:0008144 drug binding; GO:0008270 zinc ion binding; GO:0017076 purine nucleotide binding; GO:0030554 adenyl nucleotide binding; GO:0031072 heat shock protein binding; GO:0032553 ribonucleotide binding; GO:0032555 purine ribonucleotide binding; GO:0032559 adenyl ribonucleotide binding; GO:00356…	PF04969	CS domain	T	KOG1667	Zn2+-binding protein Melusin/RAR1, contains CHORD domain
Q6S4N2	418	S	1.31	0.000311012	Up	Heat shock 70 kDa protein 1B OS=Sus scrofa OX=9823 GN=HSPA1B PE=2 SV=1	HSPA1B	0.977	0.97	0.963	0.97	1.313	1.216	1.284	1.271	0.988	1.023	0.815	0.942	cytoplasm	K03283	HSPA1s; heat shock 70kDa protein 1/2/6/8	map03040 Spliceosome; map04010 MAPK signaling pathway; map04141 Protein processing in endoplasmic reticulum; map04144 Endocytosis; map04213 Longevity regulating pathway - multiple species; map04612 Antigen processing and presentation; map04915 Estrogen signaling pathway; map05134 Legionellosis; map05145 Toxoplasmosis; map05162 Measles	GO:0000003 reproduction; GO:0000122 negative regulation of transcription by RNA polymerase II; GO:0000723 telomere maintenance; GO:0001558 regulation of cell growth; GO:0002931 response to ischemia; GO:0006139 nucleobase-containing compound metabolic process; GO:0006259 DNA metabolic process; GO:0006281 DNA repair; GO:0006355 regulation of transcription, DNA-templated; GO:0006357 regulation of tr…	GO:0002199 zona pellucida receptor complex; GO:0005622 intracellular; GO:0005623 cell; GO:0005634 nucleus; GO:0005654 nucleoplasm; GO:0005737 cytoplasm; GO:0005739 mitochondrion; GO:0005759 mitochondrial matrix; GO:0005813 centrosome; GO:0005814 centriole; GO:0005815 microtubule organizing center; GO:0005829 cytosol; GO:0005856 cytoskeleton; GO:0005886 plasma membrane; GO:0015630 microtubule cyto…	GO:0000166 nucleotide binding; GO:0001664 G protein-coupled receptor binding; GO:0002020 protease binding; GO:0003712 transcription coregulator activity; GO:0003714 transcription corepressor activity; GO:0003824 catalytic activity; GO:0005102 signaling receptor binding; GO:0005488 binding; GO:0005515 protein binding; GO:0005524 ATP binding; GO:0008134 transcription factor binding; GO:0008144 drug…			O	KOG0101	Molecular chaperones HSP70/HSC70, HSP70 superfamily
Q5XLD3	140	Y	0.684	0.00166479	Down	Creatine kinase M-type OS=Sus scrofa OX=9823 GN=CKM PE=2 SV=1	CKM	1.15	1.297	1.302	1.24967	0.899	0.855	0.812	0.855333	1.136	1.149	1.189	1.158	cytoplasm	K00933	E2.7.3.2; creatine kinase [EC:2.7.3.2]	map00330 Arginine and proline metabolism; map01100 Metabolic pathways	GO:0006082 organic acid metabolic process; GO:0006520 cellular amino acid metabolic process; GO:0006575 cellular modified amino acid metabolic process; GO:0006599 phosphagen metabolic process; GO:0006600 creatine metabolic process; GO:0006603 phosphocreatine metabolic process; GO:0006793 phosphorus metabolic process; GO:0006796 phosphate-containing compound metabolic process; GO:0006807 nitrogen …	GO:0005576 extracellular region; GO:0005615 extracellular space; GO:0005622 intracellular; GO:0005623 cell; GO:0005737 cytoplasm; GO:0005829 cytosol;	GO:0003824 catalytic activity; GO:0004111 creatine kinase activity; GO:0016301 kinase activity; GO:0016740 transferase activity; GO:0016772 transferase activity, transferring phosphorus-containing groups; GO:0016775 phosphotransferase activity, nitrogenous group as acceptor;	PF02807; PF00217	ATP:guanido phosphotransferase, N-terminal domain; ATP:guanido phosphotransferase, C-terminal catalytic domain	C	KOG3581	Creatine kinases
Q9TV61	901	S	1.515	0.00738946	Up	Myosin-1 OS=Sus scrofa OX=9823 GN=MYH1 PE=2 SV=1	MYH1	0.585	0.75	0.589	0.641333	0.986	0.995	0.934	0.971667	0.923	0.728	0.89	0.847	cytoplasm	K10352	MYH; myosin heavy chain	map04530 Tight junction; map05130 Pathogenic Escherichia coli infection				PF02736; PF00063	Myosin N-terminal SH3-like domain; Myosin head (motor domain)	Z	KOG0161	Myosin class II heavy chain
Q9TV61	1478	S	1.379	0.0023385	Up	Myosin-1 OS=Sus scrofa OX=9823 GN=MYH1 PE=2 SV=1	MYH1	0.735	0.73	0.713	0.726	0.954	1.094	0.955	1.001	0.929	0.782	0.87	0.860333	cytoplasm	K10352	MYH; myosin heavy chain	map04530 Tight junction; map05130 Pathogenic Escherichia coli infection				PF02736; PF00063	Myosin N-terminal SH3-like domain; Myosin head (motor domain)	Z	KOG0161	Myosin class II heavy chain
Q9TV61	1265	T	1.312	0.00987279	Up	Myosin-1 OS=Sus scrofa OX=9823 GN=MYH1 PE=2 SV=1	MYH1	0.703	0.731	0.647	0.693667	0.954	0.948	0.828	0.91	0.847	0.822	0.872	0.847	cytoplasm	K10352	MYH; myosin heavy chain	map04530 Tight junction; map05130 Pathogenic Escherichia coli infection				PF02736; PF00063	Myosin N-terminal SH3-like domain; Myosin head (motor domain)	Z	KOG0161	Myosin class II heavy chain
Q9TV62	1377	Y	0.743	0.0245867	Down	Myosin-4 OS=Sus scrofa OX=9823 GN=MYH4 PE=2 SV=1	MYH4		1.194	1.107	1.1505		0.83	0.879	0.8545		1.187	1.076	1.1315	cytoplasm	K10352	MYH; myosin heavy chain	map04530 Tight junction; map05130 Pathogenic Escherichia coli infection	GO:0003008 system process; GO:0003012 muscle system process; GO:0006139 nucleobase-containing compound metabolic process; GO:0006163 purine nucleotide metabolic process; GO:0006725 cellular aromatic compound metabolic process; GO:0006753 nucleoside phosphate metabolic process; GO:0006793 phosphorus metabolic process; GO:0006796 phosphate-containing compound metabolic process; GO:0006807 nitrogen …	GO:0005622 intracellular; GO:0005623 cell; GO:0005737 cytoplasm; GO:0005856 cytoskeleton; GO:0005859 muscle myosin complex; GO:0015629 actin cytoskeleton; GO:0016459 myosin complex; GO:0016460 myosin II complex; GO:0030016 myofibril; GO:0030017 sarcomere; GO:0032991 protein-containing complex; GO:0043226 organelle; GO:0043228 non-membrane-bounded organelle; GO:0043229 intracellular organelle; GO:…	GO:0000146 microfilament motor activity; GO:0003676 nucleic acid binding; GO:0003723 RNA binding; GO:0003725 double-stranded RNA binding; GO:0003774 motor activity; GO:0003824 catalytic activity; GO:0005488 binding; GO:0016462 pyrophosphatase activity; GO:0016787 hydrolase activity; GO:0016817 hydrolase activity, acting on acid anhydrides; GO:0016818 hydrolase activity, acting on acid anhydrides,…	PF02736; PF00063	Myosin N-terminal SH3-like domain; Myosin head (motor domain)	Z	KOG0161	Myosin class II heavy chain
P79293	1375	Y	0.743	0.0245867	Down	Myosin-7 OS=Sus scrofa OX=9823 GN=MYH7 PE=1 SV=2	MYH7		1.194	1.107	1.1505		0.83	0.879	0.8545		1.187	1.076	1.1315	nucleus	K17751	MYH6_7; myosin heavy chain 6/7	map04022 cGMP-PKG signaling pathway; map04260 Cardiac muscle contraction; map04261 Adrenergic signaling in cardiomyocytes; map04919 Thyroid hormone signaling pathway; map05410 Hypertrophic cardiomyopathy (HCM); map05414 Dilated cardiomyopathy (DCM); map05416 Viral myocarditis		GO:0005622 intracellular; GO:0005623 cell; GO:0005737 cytoplasm; GO:0005856 cytoskeleton; GO:0015629 actin cytoskeleton; GO:0016459 myosin complex; GO:0030016 myofibril; GO:0030017 sarcomere; GO:0032982 myosin filament; GO:0032991 protein-containing complex; GO:0043226 organelle; GO:0043228 non-membrane-bounded organelle; GO:0043229 intracellular organelle; GO:0043232 intracellular non-membrane-b…		PF02736; PF00063	Myosin N-terminal SH3-like domain; Myosin head (motor domain)	Z	KOG0161	Myosin class II heavy chain
A0A287AMA4	1380	Y	0.743	0.0245867	Down	Myosin heavy chain 8(predicted) OS=Sus scrofa OX=9823 GN=MYH8 PE=3 SV=2	MYH8		1.194	1.107	1.1505		0.83	0.879	0.8545		1.187	1.076	1.1315	cytoplasm	K10352	MYH; myosin heavy chain	map04530 Tight junction; map05130 Pathogenic Escherichia coli infection	GO:0003008 system process; GO:0003009 skeletal muscle contraction; GO:0003012 muscle system process; GO:0006139 nucleobase-containing compound metabolic process; GO:0006163 purine nucleotide metabolic process; GO:0006464 cellular protein modification process; GO:0006470 protein dephosphorylation; GO:0006725 cellular aromatic compound metabolic process; GO:0006753 nucleoside phosphate metabolic pr…	GO:0005622 intracellular; GO:0005623 cell; GO:0005737 cytoplasm; GO:0005829 cytosol; GO:0005856 cytoskeleton; GO:0005859 muscle myosin complex; GO:0015629 actin cytoskeleton; GO:0016459 myosin complex; GO:0016460 myosin II complex; GO:0030016 myofibril; GO:0030017 sarcomere; GO:0032982 myosin filament; GO:0032991 protein-containing complex; GO:0043226 organelle; GO:0043228 non-membrane-bounded or…	GO:0000146 microfilament motor activity; GO:0000166 nucleotide binding; GO:0003774 motor activity; GO:0003779 actin binding; GO:0003824 catalytic activity; GO:0004721 phosphoprotein phosphatase activity; GO:0004722 protein serine/threonine phosphatase activity; GO:0005198 structural molecule activity; GO:0005488 binding; GO:0005515 protein binding; GO:0005524 ATP binding; GO:0008092 cytoskeletal …	PF02736; PF00063	Myosin N-terminal SH3-like domain; Myosin head (motor domain)	Z	KOG0161	Myosin class II heavy chain
F1SS64	1388	Y	0.743	0.0245867	Down	Myosin-4 OS=Sus scrofa OX=9823 GN=MYH4 PE=3 SV=2	MYH4		1.194	1.107	1.1505		0.83	0.879	0.8545		1.187	1.076	1.1315	cytoplasm	K10352	MYH; myosin heavy chain	map04530 Tight junction; map05130 Pathogenic Escherichia coli infection	GO:0002252 immune effector process; GO:0002253 activation of immune response; GO:0002376 immune system process; GO:0002429 immune response-activating cell surface receptor signaling pathway; GO:0002431 Fc receptor mediated stimulatory signaling pathway; GO:0002433 immune response-regulating cell surface receptor signaling pathway involved in phagocytosis; GO:0002682 regulation of immune system pr…	GO:0005622 intracellular; GO:0005623 cell; GO:0005737 cytoplasm; GO:0005829 cytosol; GO:0005856 cytoskeleton; GO:0005859 muscle myosin complex; GO:0015629 actin cytoskeleton; GO:0016459 myosin complex; GO:0016460 myosin II complex; GO:0030016 myofibril; GO:0030017 sarcomere; GO:0032991 protein-containing complex; GO:0043226 organelle; GO:0043228 non-membrane-bounded organelle; GO:0043229 intracel…	GO:0000146 microfilament motor activity; GO:0003774 motor activity; GO:0003824 catalytic activity; GO:0016462 pyrophosphatase activity; GO:0016787 hydrolase activity; GO:0016817 hydrolase activity, acting on acid anhydrides; GO:0016818 hydrolase activity, acting on acid anhydrides, in phosphorus-containing anhydrides; GO:0017111 nucleoside-triphosphatase activity;	PF02736; PF00063	Myosin N-terminal SH3-like domain; Myosin head (motor domain)	Z	KOG0161	Myosin class II heavy chain
Q9TV61	1379	Y	0.743	0.0245867	Down	Myosin-1 OS=Sus scrofa OX=9823 GN=MYH1 PE=2 SV=1	MYH1		1.194	1.107	1.1505		0.83	0.879	0.8545		1.187	1.076	1.1315	cytoplasm	K10352	MYH; myosin heavy chain	map04530 Tight junction; map05130 Pathogenic Escherichia coli infection				PF02736; PF00063	Myosin N-terminal SH3-like domain; Myosin head (motor domain)	Z	KOG0161	Myosin class II heavy chain
A0A286ZPG2	329	S	0.422	0.0316834	Down	Thymopoietin isoform delta(predicted) OS=Sus scrofa OX=9823 GN=TMPO PE=3 SV=2	TMPO		1.82	2.482	2.151		0.912	0.903	0.9075		0.798	0.725	0.7615	cytoplasm				GO:0006996 organelle organization; GO:0006997 nucleus organization; GO:0006998 nuclear envelope organization; GO:0009987 cellular process; GO:0010256 endomembrane system organization; GO:0016043 cellular component organization; GO:0031468 nuclear envelope reassembly; GO:0061024 membrane organization; GO:0071840 cellular component organization or biogenesis;	GO:0005622 intracellular; GO:0005623 cell; GO:0005634 nucleus; GO:0005635 nuclear envelope; GO:0005637 nuclear inner membrane; GO:0012505 endomembrane system; GO:0016020 membrane; GO:0019866 organelle inner membrane; GO:0031090 organelle membrane; GO:0031965 nuclear membrane; GO:0031967 organelle envelope; GO:0031975 envelope; GO:0043226 organelle; GO:0043227 membrane-bounded organelle; GO:004322…	GO:0005488 binding; GO:0005515 protein binding; GO:0005521 lamin binding;	PF03020	LEM domain
A0A287A1Q6	1324	S	1.466	0.0152318	Up	LIM domain 7 OS=Sus scrofa OX=9823 GN=LMO7 PE=1 SV=2	LMO7		0.898	0.854	0.876		1.232	1.336	1.284		1.018	0.98	0.999	nucleus	K06084	LMO7, FBXO20; F-box protein 20	map04520 Adherens junction	GO:0000209 protein polyubiquitination; GO:0006355 regulation of transcription, DNA-templated; GO:0006357 regulation of transcription by RNA polymerase II; GO:0006464 cellular protein modification process; GO:0006807 nitrogen compound metabolic process; GO:0008152 metabolic process; GO:0009889 regulation of biosynthetic process; GO:0009891 positive regulation of biosynthetic process; GO:0009893 po…	GO:0000151 ubiquitin ligase complex; GO:0005622 intracellular; GO:0005623 cell; GO:0005634 nucleus; GO:0005635 nuclear envelope; GO:0005737 cytoplasm; GO:0005829 cytosol; GO:0005886 plasma membrane; GO:0009986 cell surface; GO:0012505 endomembrane system; GO:0016020 membrane; GO:0016324 apical plasma membrane; GO:0031967 organelle envelope; GO:0031975 envelope; GO:0032991 protein-containing compl…	GO:0003700 DNA-binding transcription factor activity; GO:0003824 catalytic activity; GO:0004842 ubiquitin-protein transferase activity; GO:0016740 transferase activity; GO:0019787 ubiquitin-like protein transferase activity; GO:0140096 catalytic activity, acting on a protein; GO:0140110 transcription regulator activity;	PF00595; PF00412	PDZ domain (Also known as DHR or GLGF); LIM domain	TZ	KOG1704	FOG: LIM domain
A0A287BBR1	831	S	0.617	0.00826539	Down	Alpha-dystroglycan OS=Sus scrofa OX=9823 GN=DAG1 PE=1 SV=1	DAG1		1.435	1.504	1.4695		0.872	0.94	0.906		0.749	0.681	0.715	plasma membrane	K06265	DAG1; dystroglycan 1	map04512 ECM-receptor interaction; map05410 Hypertrophic cardiomyopathy (HCM); map05412 Arrhythmogenic right ventricular cardiomyopathy (ARVC); map05414 Dilated cardiomyopathy (DCM); map05416 Viral myocarditis	GO:0000226 microtubule cytoskeleton organization; GO:0000902 cell morphogenesis; GO:0000904 cell morphogenesis involved in differentiation; GO:0001763 morphogenesis of a branching structure; GO:0001932 regulation of protein phosphorylation; GO:0001933 negative regulation of protein phosphorylation; GO:0001934 positive regulation of protein phosphorylation; GO:0001952 regulation of cell-matrix adh…	GO:0005576 extracellular region; GO:0005604 basement membrane; GO:0005615 extracellular space; GO:0005622 intracellular; GO:0005623 cell; GO:0005634 nucleus; GO:0005654 nucleoplasm; GO:0005737 cytoplasm; GO:0005783 endoplasmic reticulum; GO:0005788 endoplasmic reticulum lumen; GO:0005794 Golgi apparatus; GO:0005796 Golgi lumen; GO:0005829 cytosol; GO:0005856 cytoskeleton; GO:0005886 plasma membra…	GO:0002162 dystroglycan binding; GO:0003779 actin binding; GO:0005198 structural molecule activity; GO:0005488 binding; GO:0005515 protein binding; GO:0008092 cytoskeletal protein binding; GO:0008307 structural constituent of muscle; GO:0015631 tubulin binding; GO:0017166 vinculin binding; GO:0019904 protein domain specific binding; GO:0042169 SH2 domain binding; GO:0042802 identical protein bind…			W	KOG3781	Dystroglycan

## Sheet: 48 h vs. 12 h
Protein accession	Position	Amino acid	LD48h/LD12h Ratio	LD48h/LD12h P value	Regulated Type	Protein description	Gene name	LD0h_1	LD0h_2	LD0h_3		LD12h_1	LD12h_2	LD12h_3		LD48h_1	LD48h_2	LD48h_3		LD168h_1	LD168h_2	LD168h_3	Subcellular localization	KEGG KO No.	KEGG Gene	KEGG pathway	Biological Process	Cellular Component	Molecular Function	Pfam ID	Domain description	KOG category	KOG NO.	KOG description
Q9TV62	1476	S	1.389	0.00667972	Up	Myosin-4 OS=Sus scrofa OX=9823 GN=MYH4 PE=2 SV=1	MYH4	1.329	1.556		1.4425	1.228	1.175		1.2015	1.695	1.643		1.669	1.834	1.793		cytoplasm	K10352	MYH; myosin heavy chain	map04530 Tight junction; map05130 Pathogenic Escherichia coli infection	GO:0003008 system process; GO:0003012 muscle system process; GO:0006139 nucleobase-containing compound metabolic process; GO:0006163 purine nucleotide metabolic process; GO:0006725 cellular aromatic compound metabolic process; GO:0006753 nucleoside phosphate metabolic process; GO:0006793 phosphorus metabolic process; GO:0006796 phosphate-containing compound metabolic process; GO:0006807 nitrogen …	GO:0005622 intracellular; GO:0005623 cell; GO:0005737 cytoplasm; GO:0005856 cytoskeleton; GO:0005859 muscle myosin complex; GO:0015629 actin cytoskeleton; GO:0016459 myosin complex; GO:0016460 myosin II complex; GO:0030016 myofibril; GO:0030017 sarcomere; GO:0032991 protein-containing complex; GO:0043226 organelle; GO:0043228 non-membrane-bounded organelle; GO:0043229 intracellular organelle; GO:…	GO:0000146 microfilament motor activity; GO:0003676 nucleic acid binding; GO:0003723 RNA binding; GO:0003725 double-stranded RNA binding; GO:0003774 motor activity; GO:0003824 catalytic activity; GO:0005488 binding; GO:0016462 pyrophosphatase activity; GO:0016787 hydrolase activity; GO:0016817 hydrolase activity, acting on acid anhydrides; GO:0016818 hydrolase activity, acting on acid anhydrides,…	PF02736; PF00063	Myosin N-terminal SH3-like domain; Myosin head (motor domain)	Z	KOG0161	Myosin class II heavy chain
Q9TV62	1572	S	1.396	0.00245581	Up	Myosin-4 OS=Sus scrofa OX=9823 GN=MYH4 PE=2 SV=1	MYH4	1.467	1.664	1.535	1.55533	1.232	1.186	1.383	1.267	1.816	1.779	1.711	1.76867	1.644	1.608	1.735	cytoplasm	K10352	MYH; myosin heavy chain	map04530 Tight junction; map05130 Pathogenic Escherichia coli infection	GO:0003008 system process; GO:0003012 muscle system process; GO:0006139 nucleobase-containing compound metabolic process; GO:0006163 purine nucleotide metabolic process; GO:0006725 cellular aromatic compound metabolic process; GO:0006753 nucleoside phosphate metabolic process; GO:0006793 phosphorus metabolic process; GO:0006796 phosphate-containing compound metabolic process; GO:0006807 nitrogen …	GO:0005622 intracellular; GO:0005623 cell; GO:0005737 cytoplasm; GO:0005856 cytoskeleton; GO:0005859 muscle myosin complex; GO:0015629 actin cytoskeleton; GO:0016459 myosin complex; GO:0016460 myosin II complex; GO:0030016 myofibril; GO:0030017 sarcomere; GO:0032991 protein-containing complex; GO:0043226 organelle; GO:0043228 non-membrane-bounded organelle; GO:0043229 intracellular organelle; GO:…	GO:0000146 microfilament motor activity; GO:0003676 nucleic acid binding; GO:0003723 RNA binding; GO:0003725 double-stranded RNA binding; GO:0003774 motor activity; GO:0003824 catalytic activity; GO:0005488 binding; GO:0016462 pyrophosphatase activity; GO:0016787 hydrolase activity; GO:0016817 hydrolase activity, acting on acid anhydrides; GO:0016818 hydrolase activity, acting on acid anhydrides,…	PF02736; PF00063	Myosin N-terminal SH3-like domain; Myosin head (motor domain)	Z	KOG0161	Myosin class II heavy chain
Q9TV62	1130	S	1.337	0.0104858	Up	Myosin-4 OS=Sus scrofa OX=9823 GN=MYH4 PE=2 SV=1	MYH4	1.56	1.544	1.395	1.49967	1.276	1.133	1.358	1.25567	1.763	1.71	1.563	1.67867	1.703	1.594	1.768	cytoplasm	K10352	MYH; myosin heavy chain	map04530 Tight junction; map05130 Pathogenic Escherichia coli infection	GO:0003008 system process; GO:0003012 muscle system process; GO:0006139 nucleobase-containing compound metabolic process; GO:0006163 purine nucleotide metabolic process; GO:0006725 cellular aromatic compound metabolic process; GO:0006753 nucleoside phosphate metabolic process; GO:0006793 phosphorus metabolic process; GO:0006796 phosphate-containing compound metabolic process; GO:0006807 nitrogen …	GO:0005622 intracellular; GO:0005623 cell; GO:0005737 cytoplasm; GO:0005856 cytoskeleton; GO:0005859 muscle myosin complex; GO:0015629 actin cytoskeleton; GO:0016459 myosin complex; GO:0016460 myosin II complex; GO:0030016 myofibril; GO:0030017 sarcomere; GO:0032991 protein-containing complex; GO:0043226 organelle; GO:0043228 non-membrane-bounded organelle; GO:0043229 intracellular organelle; GO:…	GO:0000146 microfilament motor activity; GO:0003676 nucleic acid binding; GO:0003723 RNA binding; GO:0003725 double-stranded RNA binding; GO:0003774 motor activity; GO:0003824 catalytic activity; GO:0005488 binding; GO:0016462 pyrophosphatase activity; GO:0016787 hydrolase activity; GO:0016817 hydrolase activity, acting on acid anhydrides; GO:0016818 hydrolase activity, acting on acid anhydrides,…	PF02736; PF00063	Myosin N-terminal SH3-like domain; Myosin head (motor domain)	Z	KOG0161	Myosin class II heavy chain
Q9TV62	1253	T	1.302	0.00741906	Up	Myosin-4 OS=Sus scrofa OX=9823 GN=MYH4 PE=2 SV=1	MYH4	1.364	1.546	1.361	1.42367	1.209	1.127	1.34	1.22533	1.634	1.61	1.543	1.59567	1.612	1.614	1.648	cytoplasm	K10352	MYH; myosin heavy chain	map04530 Tight junction; map05130 Pathogenic Escherichia coli infection	GO:0003008 system process; GO:0003012 muscle system process; GO:0006139 nucleobase-containing compound metabolic process; GO:0006163 purine nucleotide metabolic process; GO:0006725 cellular aromatic compound metabolic process; GO:0006753 nucleoside phosphate metabolic process; GO:0006793 phosphorus metabolic process; GO:0006796 phosphate-containing compound metabolic process; GO:0006807 nitrogen …	GO:0005622 intracellular; GO:0005623 cell; GO:0005737 cytoplasm; GO:0005856 cytoskeleton; GO:0005859 muscle myosin complex; GO:0015629 actin cytoskeleton; GO:0016459 myosin complex; GO:0016460 myosin II complex; GO:0030016 myofibril; GO:0030017 sarcomere; GO:0032991 protein-containing complex; GO:0043226 organelle; GO:0043228 non-membrane-bounded organelle; GO:0043229 intracellular organelle; GO:…	GO:0000146 microfilament motor activity; GO:0003676 nucleic acid binding; GO:0003723 RNA binding; GO:0003725 double-stranded RNA binding; GO:0003774 motor activity; GO:0003824 catalytic activity; GO:0005488 binding; GO:0016462 pyrophosphatase activity; GO:0016787 hydrolase activity; GO:0016817 hydrolase activity, acting on acid anhydrides; GO:0016818 hydrolase activity, acting on acid anhydrides,…	PF02736; PF00063	Myosin N-terminal SH3-like domain; Myosin head (motor domain)	Z	KOG0161	Myosin class II heavy chain
Q9TV62	1601	S	1.314	0.00468952	Up	Myosin-4 OS=Sus scrofa OX=9823 GN=MYH4 PE=2 SV=1	MYH4	1.245	1.371	1.099	1.23833	1.016	1.076	1.092	1.06133	1.466	1.437	1.28	1.39433	1.382	1.421	1.457	cytoplasm	K10352	MYH; myosin heavy chain	map04530 Tight junction; map05130 Pathogenic Escherichia coli infection	GO:0003008 system process; GO:0003012 muscle system process; GO:0006139 nucleobase-containing compound metabolic process; GO:0006163 purine nucleotide metabolic process; GO:0006725 cellular aromatic compound metabolic process; GO:0006753 nucleoside phosphate metabolic process; GO:0006793 phosphorus metabolic process; GO:0006796 phosphate-containing compound metabolic process; GO:0006807 nitrogen …	GO:0005622 intracellular; GO:0005623 cell; GO:0005737 cytoplasm; GO:0005856 cytoskeleton; GO:0005859 muscle myosin complex; GO:0015629 actin cytoskeleton; GO:0016459 myosin complex; GO:0016460 myosin II complex; GO:0030016 myofibril; GO:0030017 sarcomere; GO:0032991 protein-containing complex; GO:0043226 organelle; GO:0043228 non-membrane-bounded organelle; GO:0043229 intracellular organelle; GO:…	GO:0000146 microfilament motor activity; GO:0003676 nucleic acid binding; GO:0003723 RNA binding; GO:0003725 double-stranded RNA binding; GO:0003774 motor activity; GO:0003824 catalytic activity; GO:0005488 binding; GO:0016462 pyrophosphatase activity; GO:0016787 hydrolase activity; GO:0016817 hydrolase activity, acting on acid anhydrides; GO:0016818 hydrolase activity, acting on acid anhydrides,…	PF02736; PF00063	Myosin N-terminal SH3-like domain; Myosin head (motor domain)	Z	KOG0161	Myosin class II heavy chain
A0A287AMA4	1604	S	1.314	0.00468952	Up	Myosin heavy chain 8(predicted) OS=Sus scrofa OX=9823 GN=MYH8 PE=3 SV=2	MYH8	1.245	1.371	1.099	1.23833	1.016	1.076	1.092	1.06133	1.466	1.437	1.28	1.39433	1.382	1.421	1.457	cytoplasm	K10352	MYH; myosin heavy chain	map04530 Tight junction; map05130 Pathogenic Escherichia coli infection	GO:0003008 system process; GO:0003009 skeletal muscle contraction; GO:0003012 muscle system process; GO:0006139 nucleobase-containing compound metabolic process; GO:0006163 purine nucleotide metabolic process; GO:0006464 cellular protein modification process; GO:0006470 protein dephosphorylation; GO:0006725 cellular aromatic compound metabolic process; GO:0006753 nucleoside phosphate metabolic pr…	GO:0005622 intracellular; GO:0005623 cell; GO:0005737 cytoplasm; GO:0005829 cytosol; GO:0005856 cytoskeleton; GO:0005859 muscle myosin complex; GO:0015629 actin cytoskeleton; GO:0016459 myosin complex; GO:0016460 myosin II complex; GO:0030016 myofibril; GO:0030017 sarcomere; GO:0032982 myosin filament; GO:0032991 protein-containing complex; GO:0043226 organelle; GO:0043228 non-membrane-bounded or…	GO:0000146 microfilament motor activity; GO:0000166 nucleotide binding; GO:0003774 motor activity; GO:0003779 actin binding; GO:0003824 catalytic activity; GO:0004721 phosphoprotein phosphatase activity; GO:0004722 protein serine/threonine phosphatase activity; GO:0005198 structural molecule activity; GO:0005488 binding; GO:0005515 protein binding; GO:0005524 ATP binding; GO:0008092 cytoskeletal …	PF02736; PF00063	Myosin N-terminal SH3-like domain; Myosin head (motor domain)	Z	KOG0161	Myosin class II heavy chain
Q06A98	101	S	2.041	0.0308128	Up	Serine/arginine-rich splicing factor 2 OS=Sus scrofa OX=9823 GN=SRSF2 PE=2 SV=1	SRSF2	1.276	1.337		1.3065	0.989	0.823		0.906	1.684	2.014		1.849	1.58	1.311		nucleus	K12891	SFRS2; splicing factor, arginine/serine-rich 2	map03040 Spliceosome; map05168 Herpes simplex virus 1 infection	GO:0000278 mitotic cell cycle; GO:0000375 RNA splicing, via transesterification reactions; GO:0000377 RNA splicing, via transesterification reactions with bulged adenosine as nucleophile; GO:0000381 regulation of alternative mRNA splicing, via spliceosome; GO:0000398 mRNA splicing, via spliceosome; GO:0006139 nucleobase-containing compound metabolic process; GO:0006396 RNA processing; GO:0006397 …	GO:0005622 intracellular; GO:0005623 cell; GO:0005634 nucleus; GO:0005654 nucleoplasm; GO:0005681 spliceosomal complex; GO:0005737 cytoplasm; GO:0005829 cytosol; GO:0016604 nuclear body; GO:0016607 nuclear speck; GO:0031974 membrane-enclosed lumen; GO:0031981 nuclear lumen; GO:0032991 protein-containing complex; GO:0035061 interchromatin granule; GO:0043226 organelle; GO:0043227 membrane-bounded …	GO:0003676 nucleic acid binding; GO:0003712 transcription coregulator activity; GO:0003714 transcription corepressor activity; GO:0003723 RNA binding; GO:0005080 protein kinase C binding; GO:0005488 binding; GO:0005515 protein binding; GO:0019899 enzyme binding; GO:0019900 kinase binding; GO:0019901 protein kinase binding; GO:0036002 pre-mRNA binding; GO:0097159 organic cyclic compound binding; G…	PF00076	RNA recognition motif. (a.k.a. RRM, RBD, or RNP domain)	A	KOG4207	Predicted splicing factor, SR protein superfamily
Q6QGC0	89	S	0.687	0.00432183	Down	PDZ and LIM domain protein 3 OS=Sus scrofa OX=9823 GN=PDLIM3 PE=2 SV=1	PDLIM3	1.273	1.184	1.045	1.16733	1.251	1.225	1.162	1.21267	0.936	0.767	0.795	0.832667	0.688	0.769	0.921	cytoplasm	K23353	PDLIM1_2_3_4; PDZ and LIM domain protein 1/2/3/4			GO:0005622 intracellular; GO:0005623 cell; GO:0005737 cytoplasm; GO:0030016 myofibril; GO:0030017 sarcomere; GO:0030018 Z disc; GO:0031674 I band; GO:0043226 organelle; GO:0043228 non-membrane-bounded organelle; GO:0043229 intracellular organelle; GO:0043232 intracellular non-membrane-bounded organelle; GO:0043292 contractile fiber; GO:0099080 supramolecular complex; GO:0099081 supramolecular pol…	GO:0005488 binding; GO:0005515 protein binding; GO:0008092 cytoskeletal protein binding; GO:0042805 actinin binding;	PF00595; PF00412	PDZ domain (Also known as DHR or GLGF); LIM domain	TZ	KOG1703	Adaptor protein Enigma and related PDZ-LIM proteins
A0A287B017	446	T	1.305	0.00906021	Up	DNA methyltransferase 1-associated protein 1 OS=Sus scrofa OX=9823 GN=DMAP1 PE=1 SV=1	DMAP1	0.859	1.048	0.987	0.964667	0.933	1.031	0.994	0.986	1.401	1.27	1.189	1.28667	1.102	1.066	1.228	nucleus	K11324	DMAP1, SWC4, EAF2; DNA methyltransferase 1-associated protein 1		GO:0000122 negative regulation of transcription by RNA polymerase II; GO:0006139 nucleobase-containing compound metabolic process; GO:0006259 DNA metabolic process; GO:0006304 DNA modification; GO:0006305 DNA alkylation; GO:0006306 DNA methylation; GO:0006325 chromatin organization; GO:0006355 regulation of transcription, DNA-templated; GO:0006357 regulation of transcription by RNA polymerase II;…	GO:0000123 histone acetyltransferase complex; GO:0005622 intracellular; GO:0005623 cell; GO:0005634 nucleus; GO:0005654 nucleoplasm; GO:0005657 replication fork; GO:0005694 chromosome; GO:0005737 cytoplasm; GO:0005829 cytosol; GO:0031248 protein acetyltransferase complex; GO:0031974 membrane-enclosed lumen; GO:0031981 nuclear lumen; GO:0032991 protein-containing complex; GO:0035267 NuA4 histone a…	GO:0000981 DNA-binding transcription factor activity, RNA polymerase II-specific; GO:0001085 RNA polymerase II transcription factor binding; GO:0001103 RNA polymerase II repressing transcription factor binding; GO:0003700 DNA-binding transcription factor activity; GO:0003712 transcription coregulator activity; GO:0003714 transcription corepressor activity; GO:0005488 binding; GO:0005515 protein b…			K	KOG2656	DNA methyltransferase 1-associated protein-1
A0A480NRZ3	392	S	0.754	0.0331036	Down	Lamin isoform A OS=Sus scrofa OX=9823 GN=LMNA PE=1 SV=1	LMNA	0.817	0.644	0.719	0.726667	1.045	1.251	1.307	1.201	1.008	0.858	0.849	0.905	0.814	0.986	0.907	nucleus	K12641	LMNA; lamin A/C	map04210 Apoptosis; map05410 Hypertrophic cardiomyopathy (HCM); map05412 Arrhythmogenic right ventricular cardiomyopathy (ARVC); map05414 Dilated cardiomyopathy (DCM)	GO:0000003 reproduction; GO:0000226 microtubule cytoskeleton organization; GO:0000278 mitotic cell cycle; GO:0001666 response to hypoxia; GO:0006606 protein import into nucleus; GO:0006810 transport; GO:0006886 intracellular protein transport; GO:0006913 nucleocytoplasmic transport; GO:0006950 response to stress; GO:0006986 response to unfolded protein; GO:0006996 organelle organization; GO:00069…	GO:0005622 intracellular; GO:0005623 cell; GO:0005634 nucleus; GO:0005635 nuclear envelope; GO:0005638 lamin filament; GO:0005652 nuclear lamina; GO:0005654 nucleoplasm; GO:0005737 cytoplasm; GO:0005829 cytosol; GO:0005856 cytoskeleton; GO:0005882 intermediate filament; GO:0012505 endomembrane system; GO:0016020 membrane; GO:0016363 nuclear matrix; GO:0031090 organelle membrane; GO:0031965 nuclea…	GO:0005198 structural molecule activity; GO:0005488 binding; GO:0005515 protein binding; GO:0008157 protein phosphatase 1 binding; GO:0019899 enzyme binding; GO:0019902 phosphatase binding; GO:0019903 protein phosphatase binding; GO:0042802 identical protein binding;	PF00932	Lamin Tail Domain	DY	KOG0977	Nuclear envelope protein lamin, intermediate filament superfamily
A0A286ZTQ0	156	S	0.604	0.0370789	Down	Actin-binding Rho-activating protein OS=Sus scrofa OX=9823 GN=ABRA PE=4 SV=1	ABRA	1.202		0.786	0.994	0.848	1.049	0.729	0.875333	0.515		0.542	0.5285	1.499	0.703	0.688	nucleus				GO:0006355 regulation of transcription, DNA-templated; GO:0006357 regulation of transcription by RNA polymerase II; GO:0006606 protein import into nucleus; GO:0006810 transport; GO:0006886 intracellular protein transport; GO:0006913 nucleocytoplasmic transport; GO:0008104 protein localization; GO:0009889 regulation of biosynthetic process; GO:0009891 positive regulation of biosynthetic process; G…	GO:0005622 intracellular; GO:0005623 cell; GO:0005737 cytoplasm; GO:0005856 cytoskeleton; GO:0005886 plasma membrane; GO:0015629 actin cytoskeleton; GO:0016020 membrane; GO:0030016 myofibril; GO:0030017 sarcomere; GO:0043226 organelle; GO:0043228 non-membrane-bounded organelle; GO:0043229 intracellular organelle; GO:0043232 intracellular non-membrane-bounded organelle; GO:0043292 contractile fibe…	GO:0003779 actin binding; GO:0005488 binding; GO:0005515 protein binding; GO:0008092 cytoskeletal protein binding;			K	KOG3376	Uncharacterized conserved protein
F1RGH4	497	S	0.749	0.00364331	Down	Proline-rich basic protein 1 OS=Sus scrofa OX=9823 GN=PROB1 PE=1 SV=2	PROB1	0.955	1.013	0.917	0.961667	1.134	1.087	1.053	1.09133	0.887	0.772	0.794	0.817667	0.73	0.825	0.947	nucleus
A0A480ZBJ4	350	S	0.713	0.0143762	Down	Protein NDRG2 OS=Sus scrofa OX=9823 GN=NDRG2 PE=1 SV=1	NDRG2	1.116	1.131	1.05	1.099	0.937	0.905	0.939	0.927	0.773	0.593	0.618	0.661333	0.49	0.575	0.641	nucleus				GO:0001817 regulation of cytokine production; GO:0001818 negative regulation of cytokine production; GO:0001932 regulation of protein phosphorylation; GO:0001933 negative regulation of protein phosphorylation; GO:0007154 cell communication; GO:0007165 signal transduction; GO:0007275 multicellular organism development; GO:0007399 nervous system development; GO:0007417 central nervous system develo…	GO:0005622 intracellular; GO:0005623 cell; GO:0005634 nucleus; GO:0005737 cytoplasm; GO:0005794 Golgi apparatus; GO:0005829 cytosol; GO:0012505 endomembrane system; GO:0030424 axon; GO:0030426 growth cone; GO:0030427 site of polarized growth; GO:0042995 cell projection; GO:0043005 neuron projection; GO:0043226 organelle; GO:0043227 membrane-bounded organelle; GO:0043229 intracellular organelle; G…		PF03096	Ndr family	S	KOG2931	Differentiation-related gene 1 protein (NDR1 protein), related proteins
A0A480I421	322	T	1.557	0.0243725	Up	Phosphatidylinositol 5-phosphate 4-kinase type-2 beta OS=Sus scrofa OX=9823 GN=PIP4K2B PE=1 SV=1	PIP4K2B	0.707	0.662	0.722	0.697	0.716	0.736	0.967	0.806333	1.217	1.096	1.453	1.25533	0.812	0.969	0.889	mitochondria	K00920	PIP4K2; 1-phosphatidylinositol-5-phosphate 4-kinase [EC:2.7.1.149]	map00562 Inositol phosphate metabolism; map01100 Metabolic pathways; map04070 Phosphatidylinositol signaling system; map04810 Regulation of actin cytoskeleton	GO:0006629 lipid metabolic process; GO:0006644 phospholipid metabolic process; GO:0006650 glycerophospholipid metabolic process; GO:0006661 phosphatidylinositol biosynthetic process; GO:0006793 phosphorus metabolic process; GO:0006796 phosphate-containing compound metabolic process; GO:0007154 cell communication; GO:0007165 signal transduction; GO:0007166 cell surface receptor signaling pathway; …	GO:0005622 intracellular; GO:0005623 cell; GO:0005634 nucleus; GO:0005654 nucleoplasm; GO:0005737 cytoplasm; GO:0005773 vacuole; GO:0005776 autophagosome; GO:0005829 cytosol; GO:0031974 membrane-enclosed lumen; GO:0031981 nuclear lumen; GO:0043226 organelle; GO:0043227 membrane-bounded organelle; GO:0043229 intracellular organelle; GO:0043231 intracellular membrane-bounded organelle; GO:0043233 o…	GO:0003824 catalytic activity; GO:0005488 binding; GO:0005515 protein binding; GO:0016301 kinase activity; GO:0016307 phosphatidylinositol phosphate kinase activity; GO:0016308 1-phosphatidylinositol-4-phosphate 5-kinase activity; GO:0016309 1-phosphatidylinositol-5-phosphate 4-kinase activity; GO:0016740 transferase activity; GO:0016772 transferase activity, transferring phosphorus-containing gr…			T	KOG0229	Phosphatidylinositol-4-phosphate 5-kinase
M3UZ54	468	S	0.591	0.0132373	Down	Monocarboxylate transporter 1 OS=Sus scrofa OX=9823 GN=SLC16A1 PE=1 SV=1	SLC16A1	0.809	0.901		0.855	0.788	0.725		0.7565	0.467	0.427		0.447	0.267	0.42		plasma membrane	K08179	SLC16A1; MFS transporter, MCT family, solute carrier family 16 (monocarboxylic acid transporters), member 1		GO:0000226 microtubule cytoskeleton organization; GO:0002376 immune system process; GO:0002791 regulation of peptide secretion; GO:0006082 organic acid metabolic process; GO:0006090 pyruvate metabolic process; GO:0006629 lipid metabolic process; GO:0006810 transport; GO:0006811 ion transport; GO:0006820 anion transport; GO:0006928 movement of cell or subcellular component; GO:0006996 organelle or…	GO:0005622 intracellular; GO:0005623 cell; GO:0005813 centrosome; GO:0005815 microtubule organizing center; GO:0005856 cytoskeleton; GO:0005886 plasma membrane; GO:0005887 integral component of plasma membrane; GO:0015630 microtubule cytoskeleton; GO:0016020 membrane; GO:0016021 integral component of membrane; GO:0030054 cell junction; GO:0031224 intrinsic component of membrane; GO:0031226 intrin…	GO:0005215 transporter activity; GO:0005342 organic acid transmembrane transporter activity; GO:0005488 binding; GO:0005515 protein binding; GO:0008028 monocarboxylic acid transmembrane transporter activity; GO:0008509 anion transmembrane transporter activity; GO:0008514 organic anion transmembrane transporter activity; GO:0015075 ion transmembrane transporter activity; GO:0015129 lactate transme…			G	KOG2504	Monocarboxylate transporter
F1RFH3	52	S	1.851	0.000271223	Up	Neurofilament heavy polypeptide OS=Sus scrofa OX=9823 GN=NEFH PE=1 SV=2	NEFH	0.337	0.353	0.446	0.378667	0.711	0.716	0.69	0.705667	1.261	1.221	1.436	1.306	1.017	0.749	0.899	nucleus	K04574	NEFH, NF-H; neurofilament heavy polypeptide	map05014 Amyotrophic lateral sclerosis (ALS)
A0A287BI36	207	S	0.731	0.00800348	Down	PDZ and LIM domain 5 OS=Sus scrofa OX=9823 GN=PDLIM5 PE=1 SV=1	PDLIM5	1.478	1.837	2.09	1.80167	1.201	1.134	1.109	1.148	0.936	0.819	0.763	0.839333	0.618	0.58	0.565	nucleus	K19867	LDB3; LIM domain-binding protein 3					PF00595	PDZ domain (Also known as DHR or GLGF)	TZ	KOG1703	Adaptor protein Enigma and related PDZ-LIM proteins
A0A287A7G2	232	S	0.731	0.00800348	Down	PDZ and LIM domain 5 OS=Sus scrofa OX=9823 GN=PDLIM5 PE=1 SV=1	PDLIM5	1.478	1.837	2.09	1.80167	1.201	1.134	1.109	1.148	0.936	0.819	0.763	0.839333	0.618	0.58	0.565	cytoplasm	K19867	LDB3; LIM domain-binding protein 3					PF00595	PDZ domain (Also known as DHR or GLGF)	T	KOG1703	Adaptor protein Enigma and related PDZ-LIM proteins
A0A287BI36	193	S	0.57	0.00217696	Down	PDZ and LIM domain 5 OS=Sus scrofa OX=9823 GN=PDLIM5 PE=1 SV=1	PDLIM5	1.216	1.181	1.094	1.16367	0.829	0.879	0.697	0.801667	0.487	0.458	0.426	0.457	0.337	0.303	0.379	nucleus	K19867	LDB3; LIM domain-binding protein 3					PF00595	PDZ domain (Also known as DHR or GLGF)	TZ	KOG1703	Adaptor protein Enigma and related PDZ-LIM proteins
A0A287A7G2	218	S	0.57	0.00217696	Down	PDZ and LIM domain 5 OS=Sus scrofa OX=9823 GN=PDLIM5 PE=1 SV=1	PDLIM5	1.216	1.181	1.094	1.16367	0.829	0.879	0.697	0.801667	0.487	0.458	0.426	0.457	0.337	0.303	0.379	cytoplasm	K19867	LDB3; LIM domain-binding protein 3					PF00595	PDZ domain (Also known as DHR or GLGF)	T	KOG1703	Adaptor protein Enigma and related PDZ-LIM proteins
F1SB67	2411	S	0.767	0.0085592	Down	Insulin like growth factor 2 receptor OS=Sus scrofa OX=9823 GN=IGF2R PE=1 SV=2	IGF2R	1.162	1.374	1.205	1.247	1.01	1.016	1.091	1.039	0.866	0.795	0.729	0.796667	0.669	0.705	0.677	plasma membrane	K06564	IGF2R, CD222; insulin-like growth factor 2 receptor	map04142 Lysosome; map04144 Endocytosis	GO:0001101 response to acid chemical; GO:0001775 cell activation; GO:0001889 liver development; GO:0002252 immune effector process; GO:0002263 cell activation involved in immune response; GO:0002274 myeloid leukocyte activation; GO:0002275 myeloid cell activation involved in immune response; GO:0002283 neutrophil activation involved in immune response; GO:0002366 leukocyte activation involved in …	GO:0000139 Golgi membrane; GO:0000323 lytic vacuole; GO:0005576 extracellular region; GO:0005615 extracellular space; GO:0005622 intracellular; GO:0005623 cell; GO:0005634 nucleus; GO:0005635 nuclear envelope; GO:0005641 nuclear envelope lumen; GO:0005737 cytoplasm; GO:0005764 lysosome; GO:0005765 lysosomal membrane; GO:0005768 endosome; GO:0005769 early endosome; GO:0005770 late endosome; GO:000…	GO:0001965 G-protein alpha-subunit binding; GO:0001972 retinoic acid binding; GO:0003824 catalytic activity; GO:0004672 protein kinase activity; GO:0004713 protein tyrosine kinase activity; GO:0004714 transmembrane receptor protein tyrosine kinase activity; GO:0004888 transmembrane signaling receptor activity; GO:0004930 G protein-coupled receptor activity; GO:0005010 insulin-like growth factor-a…	PF00040	Fibronectin type II domain	T	KOG4504	Cation-independent mannose-6-phosphate receptor CI-MPR
A0A286ZNF5	465	S	1.305	0.00816102	Up	Mothers against decapentaplegic homolog OS=Sus scrofa OX=9823 GN=SMAD5 PE=3 SV=1	SMAD5	0.796	0.885		0.8405	0.988	0.999		0.9935	1.327	1.266		1.2965	0.991	1.135		mitochondria	K16790	SMAD5; mothers against decapentaplegic homolog 5	map04350 TGF-beta signaling pathway; map04550 Signaling pathways regulating pluripotency of stem cells	GO:0000003 reproduction; GO:0000122 negative regulation of transcription by RNA polymerase II; GO:0001501 skeletal system development; GO:0001503 ossification; GO:0001649 osteoblast differentiation; GO:0001655 urogenital system development; GO:0001657 ureteric bud development; GO:0001822 kidney development; GO:0001823 mesonephros development; GO:0001880 Mullerian duct regression; GO:0002051 osteo…	GO:0005622 intracellular; GO:0005623 cell; GO:0005634 nucleus; GO:0005654 nucleoplasm; GO:0005737 cytoplasm; GO:0005829 cytosol; GO:0031974 membrane-enclosed lumen; GO:0031981 nuclear lumen; GO:0032991 protein-containing complex; GO:0043226 organelle; GO:0043227 membrane-bounded organelle; GO:0043229 intracellular organelle; GO:0043231 intracellular membrane-bounded organelle; GO:0043233 organell…	GO:0000976 transcription regulatory region sequence-specific DNA binding; GO:0000977 RNA polymerase II transcription regulatory region sequence-specific DNA binding; GO:0000978 RNA polymerase II cis-regulatory region sequence-specific DNA binding; GO:0000981 DNA-binding transcription factor activity, RNA polymerase II-specific; GO:0000987 cis-regulatory region sequence-specific DNA binding; GO:00…	PF03165	MH1 domain	K	KOG3701	TGFbeta receptor signaling protein SMAD and related proteins
B5KJG2	238	T	1.304	0.00434613	Up	Phosphoglycerate mutase OS=Sus scrofa OX=9823 GN=PGAM2 PE=1 SV=1	PGAM2	1.597	1.861	1.503	1.65367	1.2	1.306	1.118	1.208	1.568	1.603	1.553	1.57467	1.476	1.291	1.476	cytoplasm	K01834	PGAM, gpmA; 2,3-bisphosphoglycerate-dependent phosphoglycerate mutase [EC:5.4.2.11]	map00010 Glycolysis / Gluconeogenesis; map00260 Glycine, serine and threonine metabolism; map01100 Metabolic pathways; map01200 Carbon metabolism; map01230 Biosynthesis of amino acids; map04922 Glucagon signaling pathway; map05230 Central carbon metabolism in cancer	GO:0000003 reproduction; GO:0003008 system process; GO:0003012 muscle system process; GO:0005975 carbohydrate metabolic process; GO:0005996 monosaccharide metabolic process; GO:0006006 glucose metabolic process; GO:0006007 glucose catabolic process; GO:0006082 organic acid metabolic process; GO:0006090 pyruvate metabolic process; GO:0006091 generation of precursor metabolites and energy; GO:00060…	GO:0005622 intracellular; GO:0005623 cell; GO:0005634 nucleus; GO:0005737 cytoplasm; GO:0005829 cytosol; GO:0043226 organelle; GO:0043227 membrane-bounded organelle; GO:0043229 intracellular organelle; GO:0043231 intracellular membrane-bounded organelle;	GO:0003824 catalytic activity; GO:0004619 phosphoglycerate mutase activity; GO:0005488 binding; GO:0016853 isomerase activity; GO:0016866 intramolecular transferase activity; GO:0016868 intramolecular transferase activity, phosphotransferases; GO:0046538 2,3-bisphosphoglycerate-dependent phosphoglycerate mutase activity; GO:0048037 cofactor binding;	PF00300	Histidine phosphatase superfamily (branch 1)	G	KOG0235	Phosphoglycerate mutase
I3LNY6	1003	T	0.399	0.0021314	Down	Nestin OS=Sus scrofa OX=9823 GN=NES PE=1 SV=2	NES	1.682	1.855	1.584	1.707	1.443	2.038	1.694	1.725	0.765	0.718	0.581	0.688	0.711	0.685	0.858	mitochondria	K07609	NES; nestin		GO:0000086 G2/M transition of mitotic cell cycle; GO:0000278 mitotic cell cycle; GO:0000902 cell morphogenesis; GO:0001654 eye development; GO:0007049 cell cycle; GO:0007275 multicellular organism development; GO:0007399 nervous system development; GO:0007417 central nervous system development; GO:0007420 brain development; GO:0007423 sensory organ development; GO:0008283 cell population prolifer…	GO:0005622 intracellular; GO:0005623 cell; GO:0005737 cytoplasm; GO:0005856 cytoskeleton; GO:0005882 intermediate filament; GO:0043226 organelle; GO:0043228 non-membrane-bounded organelle; GO:0043229 intracellular organelle; GO:0043232 intracellular non-membrane-bounded organelle; GO:0045111 intermediate filament cytoskeleton; GO:0099080 supramolecular complex; GO:0099081 supramolecular polymer; …	GO:0001664 G protein-coupled receptor binding; GO:0005102 signaling receptor binding; GO:0005126 cytokine receptor binding; GO:0005488 binding; GO:0005515 protein binding; GO:0019215 intermediate filament binding; GO:0031730 CCR5 chemokine receptor binding; GO:0042379 chemokine receptor binding; GO:0044877 protein-containing complex binding; GO:0048020 CCR chemokine receptor binding;
A0A5G2R6A9	1315	S	1.369	0.0133149	Up	Vacuolar protein sorting 13 homolog A OS=Sus scrofa OX=9823 GN=VPS13A PE=1 SV=1	VPS13A	1.218	1.394	1.339	1.317	1.179	1.158	0.94	1.09233	1.538	1.44	1.508	1.49533	1.374	1.261	1.57	cytoplasm	K19525	VPS13A_C; vacuolar protein sorting-associated protein 13A/C		GO:0006810 transport; GO:0006892 post-Golgi vesicle-mediated transport; GO:0006895 Golgi to endosome transport; GO:0006914 autophagy; GO:0007275 multicellular organism development; GO:0007399 nervous system development; GO:0007610 behavior; GO:0007626 locomotory behavior; GO:0008104 protein localization; GO:0008152 metabolic process; GO:0009056 catabolic process; GO:0009987 cellular process; GO:0…	GO:0005622 intracellular; GO:0005623 cell; GO:0005737 cytoplasm; GO:0012505 endomembrane system; GO:0030141 secretory granule; GO:0031045 dense core granule; GO:0031410 cytoplasmic vesicle; GO:0031982 vesicle; GO:0043226 organelle; GO:0043227 membrane-bounded organelle; GO:0043229 intracellular organelle; GO:0097708 intracellular vesicle; GO:0099503 secretory vesicle;				U	KOG1809	Vacuolar protein sorting-associated protein
A0A287BPU2	3049	S	1.409	0.00658926	Up	Nebulin OS=Sus scrofa OX=9823 GN=NEB PE=1 SV=2	NEB	0.846	0.882	0.713	0.813667	0.765	0.64	0.667	0.690667	1.041	0.91	0.969	0.973333	0.871	0.806	0.84	nucleus	K18267	NEB; nebulin							T	KOG1702	Nebulin repeat protein
F1SHX0	4125	S	1.409	0.00658926	Up	Nebulin OS=Sus scrofa OX=9823 GN=NEB PE=1 SV=4	NEB	0.846	0.882	0.713	0.813667	0.765	0.64	0.667	0.690667	1.041	0.91	0.969	0.973333	0.871	0.806	0.84	nucleus	K18267	NEB; nebulin							T	KOG1702	Nebulin repeat protein
A0A287ARH5	1376	S	1.382	0.00463738	Up	Nebulin OS=Sus scrofa OX=9823 GN=NEB PE=1 SV=2	NEB	0.755	1.035		0.895	0.705	0.734		0.7195	0.985	1.003		0.994	0.568	0.978		nucleus	K18267	NEB; nebulin							T	KOG1702	Nebulin repeat protein
A0A287BPU2	4176	S	1.389	0.00138637	Up	Nebulin OS=Sus scrofa OX=9823 GN=NEB PE=1 SV=2	NEB	0.755	1.035	0.88	0.89	0.705	0.734	0.776	0.738333	0.985	1.003	1.089	1.02567	0.568	0.978	0.74	nucleus	K18267	NEB; nebulin							T	KOG1702	Nebulin repeat protein
F1SHX0	5310	S	1.389	0.00138637	Up	Nebulin OS=Sus scrofa OX=9823 GN=NEB PE=1 SV=4	NEB	0.755	1.035	0.88	0.89	0.705	0.734	0.776	0.738333	0.985	1.003	1.089	1.02567	0.568	0.978	0.74	nucleus	K18267	NEB; nebulin							T	KOG1702	Nebulin repeat protein
A0A287ARH5	2548	S	1.336	0.00352568	Up	Nebulin OS=Sus scrofa OX=9823 GN=NEB PE=1 SV=2	NEB	0.953	1.171		1.062	0.954	0.938		0.946	1.283	1.245		1.264	1.139	1.34		nucleus	K18267	NEB; nebulin							T	KOG1702	Nebulin repeat protein
A0A5G2RET9	769	S	1.363	0.00439727	Up	Actinin alpha 3 OS=Sus scrofa OX=9823 GN=ACTN3 PE=1 SV=1	ACTN3	0.864	0.92	0.711	0.831667	0.723	0.665	0.739	0.709	1.05	0.922	0.927	0.966333	0.683	0.77	0.777	cytoplasm	K21073	ACTN2_3; actinin alpha 2/3	map05412 Arrhythmogenic right ventricular cardiomyopathy (ARVC)	GO:0001501 skeletal system development; GO:0002082 regulation of oxidative phosphorylation; GO:0003008 system process; GO:0003012 muscle system process; GO:0006109 regulation of carbohydrate metabolic process; GO:0006110 regulation of glycolytic process; GO:0006140 regulation of nucleotide metabolic process; GO:0006928 movement of cell or subcellular component; GO:0006936 muscle contraction; GO:0…	GO:0005622 intracellular; GO:0005623 cell; GO:0005737 cytoplasm; GO:0005829 cytosol; GO:0005856 cytoskeleton; GO:0005865 striated muscle thin filament; GO:0005884 actin filament; GO:0005903 brush border; GO:0005912 adherens junction; GO:0005925 focal adhesion; GO:0015629 actin cytoskeleton; GO:0030016 myofibril; GO:0030017 sarcomere; GO:0030018 Z disc; GO:0030054 cell junction; GO:0030055 cell-su…	GO:0003779 actin binding; GO:0005102 signaling receptor binding; GO:0005178 integrin binding; GO:0005198 structural molecule activity; GO:0005488 binding; GO:0005515 protein binding; GO:0008092 cytoskeletal protein binding; GO:0008307 structural constituent of muscle; GO:0030674 protein-macromolecule adaptor activity; GO:0042802 identical protein binding; GO:0042803 protein homodimerization activ…	PF00307; PF00435; PF08726	Calponin homology (CH) domain; Spectrin repeat; Ca2+ insensitive EF hand	Z	KOG0035	Ca2+-binding actin-bundling protein (actinin), alpha chain (EF-Hand protein superfamily)
F1RHL9	761	S	1.363	0.00439727	Up	Actinin alpha 2 OS=Sus scrofa OX=9823 GN=ACTN2 PE=1 SV=1	ACTN2	0.864	0.92	0.711	0.831667	0.723	0.665	0.739	0.709	1.05	0.922	0.927	0.966333	0.683	0.77	0.777	cytoplasm,nucleus	K21073	ACTN2_3; actinin alpha 2/3	map05412 Arrhythmogenic right ventricular cardiomyopathy (ARVC)	GO:0000165 MAPK cascade; GO:0002576 platelet degranulation; GO:0003008 system process; GO:0003012 muscle system process; GO:0006464 cellular protein modification process; GO:0006468 protein phosphorylation; GO:0006793 phosphorus metabolic process; GO:0006796 phosphate-containing compound metabolic process; GO:0006807 nitrogen compound metabolic process; GO:0006810 transport; GO:0006887 exocytosis…	GO:0005576 extracellular region; GO:0005622 intracellular; GO:0005623 cell; GO:0005737 cytoplasm; GO:0005829 cytosol; GO:0005856 cytoskeleton; GO:0005884 actin filament; GO:0005912 adherens junction; GO:0005925 focal adhesion; GO:0012505 endomembrane system; GO:0015629 actin cytoskeleton; GO:0030016 myofibril; GO:0030017 sarcomere; GO:0030018 Z disc; GO:0030054 cell junction; GO:0030055 cell-subs…	GO:0005085 guanyl-nucleotide exchange factor activity; GO:0005088 Ras guanyl-nucleotide exchange factor activity; GO:0005102 signaling receptor binding; GO:0005178 integrin binding; GO:0005198 structural molecule activity; GO:0005488 binding; GO:0005515 protein binding; GO:0005543 phospholipid binding; GO:0005546 phosphatidylinositol-4,5-bisphosphate binding; GO:0008092 cytoskeletal protein bindi…	PF00307; PF00435; PF13833; PF08726	Calponin homology (CH) domain; Spectrin repeat; EF-hand domain pair; Ca2+ insensitive EF hand	Z	KOG0035	Ca2+-binding actin-bundling protein (actinin), alpha chain (EF-Hand protein superfamily)
A0A5S6I3N7	52	S	2.067	0.00334415	down	Actin, cytoplasmic 1 OS=Sus scrofa OX=9823 GN=ACTB PE=3 SV=1	ACTB	0.173	0.167	0.091	0.143667	1.151	0.808	1.111	1.02333	0.505	0.505	0.475	0.495	2.459	2.647	2.681	cytoskeleton	K05692	ACTB_G1; actin beta/gamma 1	map04015 Rap1 signaling pathway; map04145 Phagosome; map04210 Apoptosis; map04390 Hippo signaling pathway; map04391 Hippo signaling pathway - fly; map04510 Focal adhesion; map04520 Adherens junction; map04530 Tight junction; map04611 Platelet activation; map04670 Leukocyte transendothelial migration; map04714 Thermogenesis; map04745 Phototransduction - fly; map04810 Regulation of actin cytoskelet…	GO:0000079 regulation of cyclin-dependent protein serine/threonine kinase activity; GO:0000902 cell morphogenesis; GO:0000904 cell morphogenesis involved in differentiation; GO:0001654 eye development; GO:0001932 regulation of protein phosphorylation; GO:0001933 negative regulation of protein phosphorylation; GO:0002252 immune effector process; GO:0002253 activation of immune response; GO:0002376…	GO:0000123 histone acetyltransferase complex; GO:0001725 stress fiber; GO:0002102 podosome; GO:0005622 intracellular; GO:0005623 cell; GO:0005634 nucleus; GO:0005654 nucleoplasm; GO:0005737 cytoplasm; GO:0005829 cytosol; GO:0005856 cytoskeleton; GO:0005886 plasma membrane; GO:0005912 adherens junction; GO:0005925 focal adhesion; GO:0005938 cell cortex; GO:0014069 postsynaptic density; GO:0015629 …	GO:0005198 structural molecule activity; GO:0005200 structural constituent of cytoskeleton; GO:0005488 binding; GO:0005515 protein binding; GO:0008092 cytoskeletal protein binding; GO:0008134 transcription factor binding; GO:0019894 kinesin binding; GO:0019899 enzyme binding; GO:0019900 kinase binding; GO:0019901 protein kinase binding; GO:0030957 Tat protein binding; GO:0042802 identical protein…			Z	KOG0676	Actin and related proteins
A0A5S6I3N7	53	Y	2.067	0.00334415	down	Actin, cytoplasmic 1 OS=Sus scrofa OX=9823 GN=ACTB PE=3 SV=1	ACTB	0.173	0.167	0.091	0.143667	1.151	0.808	1.111	1.02333	0.505	0.505	0.475	0.495	2.459	2.647	2.681	cytoskeleton	K05692	ACTB_G1; actin beta/gamma 1	map04015 Rap1 signaling pathway; map04145 Phagosome; map04210 Apoptosis; map04390 Hippo signaling pathway; map04391 Hippo signaling pathway - fly; map04510 Focal adhesion; map04520 Adherens junction; map04530 Tight junction; map04611 Platelet activation; map04670 Leukocyte transendothelial migration; map04714 Thermogenesis; map04745 Phototransduction - fly; map04810 Regulation of actin cytoskelet…	GO:0000079 regulation of cyclin-dependent protein serine/threonine kinase activity; GO:0000902 cell morphogenesis; GO:0000904 cell morphogenesis involved in differentiation; GO:0001654 eye development; GO:0001932 regulation of protein phosphorylation; GO:0001933 negative regulation of protein phosphorylation; GO:0002252 immune effector process; GO:0002253 activation of immune response; GO:0002376…	GO:0000123 histone acetyltransferase complex; GO:0001725 stress fiber; GO:0002102 podosome; GO:0005622 intracellular; GO:0005623 cell; GO:0005634 nucleus; GO:0005654 nucleoplasm; GO:0005737 cytoplasm; GO:0005829 cytosol; GO:0005856 cytoskeleton; GO:0005886 plasma membrane; GO:0005912 adherens junction; GO:0005925 focal adhesion; GO:0005938 cell cortex; GO:0014069 postsynaptic density; GO:0015629 …	GO:0005198 structural molecule activity; GO:0005200 structural constituent of cytoskeleton; GO:0005488 binding; GO:0005515 protein binding; GO:0008092 cytoskeletal protein binding; GO:0008134 transcription factor binding; GO:0019894 kinesin binding; GO:0019899 enzyme binding; GO:0019900 kinase binding; GO:0019901 protein kinase binding; GO:0030957 Tat protein binding; GO:0042802 identical protein…			Z	KOG0676	Actin and related proteins
A0A5S6I3N7	60	S	2.067	0.00334415	down	Actin, cytoplasmic 1 OS=Sus scrofa OX=9823 GN=ACTB PE=3 SV=1	ACTB	0.173	0.167	0.091	0.143667	1.151	0.808	1.111	1.02333	0.505	0.505	0.475	0.495	2.459	2.647	2.681	cytoskeleton	K05692	ACTB_G1; actin beta/gamma 1	map04015 Rap1 signaling pathway; map04145 Phagosome; map04210 Apoptosis; map04390 Hippo signaling pathway; map04391 Hippo signaling pathway - fly; map04510 Focal adhesion; map04520 Adherens junction; map04530 Tight junction; map04611 Platelet activation; map04670 Leukocyte transendothelial migration; map04714 Thermogenesis; map04745 Phototransduction - fly; map04810 Regulation of actin cytoskelet…	GO:0000079 regulation of cyclin-dependent protein serine/threonine kinase activity; GO:0000902 cell morphogenesis; GO:0000904 cell morphogenesis involved in differentiation; GO:0001654 eye development; GO:0001932 regulation of protein phosphorylation; GO:0001933 negative regulation of protein phosphorylation; GO:0002252 immune effector process; GO:0002253 activation of immune response; GO:0002376…	GO:0000123 histone acetyltransferase complex; GO:0001725 stress fiber; GO:0002102 podosome; GO:0005622 intracellular; GO:0005623 cell; GO:0005634 nucleus; GO:0005654 nucleoplasm; GO:0005737 cytoplasm; GO:0005829 cytosol; GO:0005856 cytoskeleton; GO:0005886 plasma membrane; GO:0005912 adherens junction; GO:0005925 focal adhesion; GO:0005938 cell cortex; GO:0014069 postsynaptic density; GO:0015629 …	GO:0005198 structural molecule activity; GO:0005200 structural constituent of cytoskeleton; GO:0005488 binding; GO:0005515 protein binding; GO:0008092 cytoskeletal protein binding; GO:0008134 transcription factor binding; GO:0019894 kinesin binding; GO:0019899 enzyme binding; GO:0019900 kinase binding; GO:0019901 protein kinase binding; GO:0030957 Tat protein binding; GO:0042802 identical protein…			Z	KOG0676	Actin and related proteins
A0A287AY86	1060	S	0.695	0.00856671	Down	Microtubule-associated protein OS=Sus scrofa OX=9823 GN=MAP4 PE=1 SV=1	MAP4	1.015	1.029	1.047	1.03033	1.368	1.077	1.149	1.198	0.85	0.851	0.798	0.833	0.778	1.125	1.005	nucleus	K10431	MAP4; microtubule-associated protein 4		GO:0000226 microtubule cytoskeleton organization; GO:0000278 mitotic cell cycle; GO:0006928 movement of cell or subcellular component; GO:0006996 organelle organization; GO:0007010 cytoskeleton organization; GO:0007017 microtubule-based process; GO:0007018 microtubule-based movement; GO:0007049 cell cycle; GO:0007051 spindle organization; GO:0007052 mitotic spindle organization; GO:0007163 establ…	GO:0005622 intracellular; GO:0005623 cell; GO:0005737 cytoplasm; GO:0005819 spindle; GO:0005829 cytosol; GO:0005856 cytoskeleton; GO:0005875 microtubule associated complex; GO:0005886 plasma membrane; GO:0005929 cilium; GO:0005930 axoneme; GO:0014069 postsynaptic density; GO:0015630 microtubule cytoskeleton; GO:0016020 membrane; GO:0030424 axon; GO:0032279 asymmetric synapse; GO:0032838 plasma me…	GO:0005198 structural molecule activity; GO:0005488 binding; GO:0005515 protein binding; GO:0008017 microtubule binding; GO:0008092 cytoskeletal protein binding; GO:0015631 tubulin binding;			Z	KOG2418	Microtubule-associated protein TAU
A0A287AY86	589	S	0.549	0.00729208	Down	Microtubule-associated protein OS=Sus scrofa OX=9823 GN=MAP4 PE=1 SV=1	MAP4	1.09	1.163	1.077	1.11	1.254	1.115	1.223	1.19733	0.762	0.692	0.518	0.657333	0.591	0.857	0.872	nucleus	K10431	MAP4; microtubule-associated protein 4		GO:0000226 microtubule cytoskeleton organization; GO:0000278 mitotic cell cycle; GO:0006928 movement of cell or subcellular component; GO:0006996 organelle organization; GO:0007010 cytoskeleton organization; GO:0007017 microtubule-based process; GO:0007018 microtubule-based movement; GO:0007049 cell cycle; GO:0007051 spindle organization; GO:0007052 mitotic spindle organization; GO:0007163 establ…	GO:0005622 intracellular; GO:0005623 cell; GO:0005737 cytoplasm; GO:0005819 spindle; GO:0005829 cytosol; GO:0005856 cytoskeleton; GO:0005875 microtubule associated complex; GO:0005886 plasma membrane; GO:0005929 cilium; GO:0005930 axoneme; GO:0014069 postsynaptic density; GO:0015630 microtubule cytoskeleton; GO:0016020 membrane; GO:0030424 axon; GO:0032279 asymmetric synapse; GO:0032838 plasma me…	GO:0005198 structural molecule activity; GO:0005488 binding; GO:0005515 protein binding; GO:0008017 microtubule binding; GO:0008092 cytoskeletal protein binding; GO:0015631 tubulin binding;			Z	KOG2418	Microtubule-associated protein TAU
A0A5G2R940	568	T	1.35	0.0268053	Up	Calcium-transporting ATPase OS=Sus scrofa OX=9823 GN=ATP2A1 PE=1 SV=1	ATP2A1	0.954	1.046		1	0.83	0.915		0.8725	1.192	1.163		1.1775	0.903	1.111		plasma membrane	K05853	ATP2A; P-type Ca2+ transporter type 2A [EC:7.2.2.10]	map04020 Calcium signaling pathway; map04022 cGMP-PKG signaling pathway; map04024 cAMP signaling pathway; map04260 Cardiac muscle contraction; map04261 Adrenergic signaling in cardiomyocytes; map04919 Thyroid hormone signaling pathway; map04972 Pancreatic secretion; map05010 Alzheimer disease; map05410 Hypertrophic cardiomyopathy (HCM); map05412 Arrhythmogenic right ventricular cardiomyopathy (AR…	GO:0003008 system process; GO:0003012 muscle system process; GO:0006810 transport; GO:0006811 ion transport; GO:0006812 cation transport; GO:0006816 calcium ion transport; GO:0006873 cellular ion homeostasis; GO:0006874 cellular calcium ion homeostasis; GO:0006875 cellular metal ion homeostasis; GO:0006915 apoptotic process; GO:0006937 regulation of muscle contraction; GO:0006942 regulation of st…	GO:0005622 intracellular; GO:0005623 cell; GO:0005737 cytoplasm; GO:0005783 endoplasmic reticulum; GO:0005789 endoplasmic reticulum membrane; GO:0005793 endoplasmic reticulum-Golgi intermediate compartment; GO:0012505 endomembrane system; GO:0016020 membrane; GO:0016021 integral component of membrane; GO:0016528 sarcoplasm; GO:0016529 sarcoplasmic reticulum; GO:0030016 myofibril; GO:0030017 sarco…	GO:0000166 nucleotide binding; GO:0003824 catalytic activity; GO:0005215 transporter activity; GO:0005338 nucleotide-sugar transmembrane transporter activity; GO:0005388 calcium transmembrane transporter activity, phosphorylative mechanism; GO:0005488 binding; GO:0005509 calcium ion binding; GO:0005515 protein binding; GO:0005524 ATP binding; GO:0008144 drug binding; GO:0008324 cation transmembra…	PF00690; PF08282	Cation transporter/ATPase, N-terminus; haloacid dehalogenase-like hydrolase	P	KOG0202	Ca2+ transporting ATPase
A0A287BKR0	441	S	0.695	0.0263538	Down	Cortactin OS=Sus scrofa OX=9823 GN=CTTN PE=1 SV=1	CTTN	0.9	0.887	0.855	0.880667	1.037	1.138	1.029	1.068	0.893	0.706	0.627	0.742	0.741	0.904	0.899	cytoplasm	K06106	CTTN, EMS1; cortactin	map04530 Tight junction; map05100 Bacterial invasion of epithelial cells; map05130 Pathogenic Escherichia coli infection; map05131 Shigellosis; map05205 Proteoglycans in cancer	GO:0000902 cell morphogenesis; GO:0001558 regulation of cell growth; GO:0006810 transport; GO:0006886 intracellular protein transport; GO:0006897 endocytosis; GO:0006898 receptor-mediated endocytosis; GO:0006928 movement of cell or subcellular component; GO:0006929 substrate-dependent cell migration; GO:0006930 substrate-dependent cell migration, cell extension; GO:0006937 regulation of muscle co…	GO:0001726 ruffle; GO:0002102 podosome; GO:0005622 intracellular; GO:0005623 cell; GO:0005737 cytoplasm; GO:0005794 Golgi apparatus; GO:0005819 spindle; GO:0005829 cytosol; GO:0005856 cytoskeleton; GO:0005886 plasma membrane; GO:0005905 clathrin-coated pit; GO:0005938 cell cortex; GO:0012505 endomembrane system; GO:0015629 actin cytoskeleton; GO:0015630 microtubule cytoskeleton; GO:0016020 membra…	GO:0005488 binding; GO:0005515 protein binding; GO:0005522 profilin binding; GO:0044877 protein-containing complex binding; GO:0070064 proline-rich region binding; GO:0071933 Arp2/3 complex binding;
A0A287AXA8	1070	S	1.441	0.00142851	Up	4-alpha-glucanotransferase OS=Sus scrofa OX=9823 GN=AGL PE=1 SV=2	AGL	0.85	0.847	0.795	0.830667	0.69	0.692	0.765	0.715667	1.072	0.967	1.054	1.031	0.909	0.959	0.99	cytoplasm	K01196	AGL; glycogen debranching enzyme [EC:2.4.1.25 3.2.1.33]	map00500 Starch and sucrose metabolism; map01100 Metabolic pathways	GO:0000272 polysaccharide catabolic process; GO:0001775 cell activation; GO:0002252 immune effector process; GO:0002263 cell activation involved in immune response; GO:0002274 myeloid leukocyte activation; GO:0002275 myeloid cell activation involved in immune response; GO:0002283 neutrophil activation involved in immune response; GO:0002366 leukocyte activation involved in immune response; GO:000…	GO:0005576 extracellular region; GO:0005622 intracellular; GO:0005623 cell; GO:0005737 cytoplasm; GO:0005829 cytosol; GO:0012505 endomembrane system; GO:0030141 secretory granule; GO:0031410 cytoplasmic vesicle; GO:0031974 membrane-enclosed lumen; GO:0031982 vesicle; GO:0031983 vesicle lumen; GO:0032991 protein-containing complex; GO:0034774 secretory granule lumen; GO:0043033 isoamylase complex;…	GO:0003824 catalytic activity; GO:0004133 glycogen debranching enzyme activity; GO:0004134 4-alpha-glucanotransferase activity; GO:0004135 amylo-alpha-1,6-glucosidase activity; GO:0004553 hydrolase activity, hydrolyzing O-glycosyl compounds; GO:0015926 glucosidase activity; GO:0016740 transferase activity; GO:0016757 transferase activity, transferring glycosyl groups; GO:0016758 transferase activ…	PF06202	Amylo-alpha-1,6-glucosidase	G	KOG3625	Alpha amylase
A0A5G2QZP5	24	S	0.724	0.0184954	Down	Protein phosphatase 1 regulatory subunit 7 isoform 1(predicted) OS=Sus scrofa OX=9823 GN=PPP1R7 PE=1 SV=1	PPP1R7	1.059	1.015	1.068	1.04733	1.003	0.869	0.971	0.947667	0.72	0.748	0.591	0.686333	0.827	0.83	0.769	cytoplasm	K17550	PPP1R7, SDS22; protein phosphatase 1 regulatory subunit 7							T	KOG0531	Protein phosphatase 1, regulatory subunit, and related proteins
A0A287BKM2	71	S	0.737	0.0209694	Down	Xin actin-binding repeat-containing protein 2 isoform X1(predicted) OS=Sus scrofa OX=9823 GN=XIRP2 PE=3 SV=2	XIRP2	0.941	0.783	0.968	0.897333	1.159	1.143	1.047	1.11633	0.915	0.848	0.704	0.822333	1.073	1.397	1.222	nucleus				GO:0003007 heart morphogenesis; GO:0003205 cardiac chamber development; GO:0003231 cardiac ventricle development; GO:0003279 cardiac septum development; GO:0003281 ventricular septum development; GO:0007275 multicellular organism development; GO:0007507 heart development; GO:0007517 muscle organ development; GO:0009653 anatomical structure morphogenesis; GO:0009887 animal organ morphogenesis; GO:…	GO:0005622 intracellular; GO:0005623 cell; GO:0005737 cytoplasm; GO:0030016 myofibril; GO:0030017 sarcomere; GO:0030018 Z disc; GO:0030054 cell junction; GO:0031674 I band; GO:0043226 organelle; GO:0043228 non-membrane-bounded organelle; GO:0043229 intracellular organelle; GO:0043232 intracellular non-membrane-bounded organelle; GO:0043292 contractile fiber; GO:0099080 supramolecular complex; GO:…	GO:0003779 actin binding; GO:0005488 binding; GO:0005515 protein binding; GO:0008092 cytoskeletal protein binding; GO:0042805 actinin binding; GO:0051393 alpha-actinin binding;
A0A5G2R2T8	172	S	1.419	0.0118949	Up	Leucine-rich repeat flightless-interacting protein 1 isoform X2(predicted) OS=Sus scrofa OX=9823 GN=LRRFIP1 PE=1 SV=1	LRRFIP1	0.887	0.814	0.66	0.787	0.924	0.862	0.933	0.906333	1.146	1.237	1.475	1.286	1.019	1.218	1.317	nucleus	K17785	IMMT, FCJ1, MNOS2; mitofilin		GO:0000122 negative regulation of transcription by RNA polymerase II; GO:0001817 regulation of cytokine production; GO:0001819 positive regulation of cytokine production; GO:0006355 regulation of transcription, DNA-templated; GO:0006357 regulation of transcription by RNA polymerase II; GO:0009889 regulation of biosynthetic process; GO:0009890 negative regulation of biosynthetic process; GO:000989…	GO:0005622 intracellular; GO:0005623 cell; GO:0005634 nucleus; GO:0005737 cytoplasm; GO:0005829 cytosol; GO:0005856 cytoskeleton; GO:0005886 plasma membrane; GO:0016020 membrane; GO:0043226 organelle; GO:0043227 membrane-bounded organelle; GO:0043228 non-membrane-bounded organelle; GO:0043229 intracellular organelle; GO:0043231 intracellular membrane-bounded organelle; GO:0043232 intracellular no…	GO:0000976 transcription regulatory region sequence-specific DNA binding; GO:0000977 RNA polymerase II transcription regulatory region sequence-specific DNA binding; GO:0000978 RNA polymerase II cis-regulatory region sequence-specific DNA binding; GO:0000981 DNA-binding transcription factor activity, RNA polymerase II-specific; GO:0000987 cis-regulatory region sequence-specific DNA binding; GO:00…			S	KOG2010	Double stranded RNA binding protein
A0A286ZZW7	143	S	1.366	0.0158612	Up	Y-box binding protein 3 OS=Sus scrofa OX=9823 GN=YBX3 PE=1 SV=1	YBX3	1.554	1.41	1.367	1.44367	1.081	0.95	1.089	1.04	1.561	1.258	1.443	1.42067	1.031	0.993	1.16	nucleus	K06099	CSDA, ZONAB; cold shock domain protein A	map04530 Tight junction	GO:0000003 reproduction; GO:0000122 negative regulation of transcription by RNA polymerase II; GO:0001701 in utero embryonic development; GO:0003006 developmental process involved in reproduction; GO:0006355 regulation of transcription, DNA-templated; GO:0006357 regulation of transcription by RNA polymerase II; GO:0006417 regulation of translation; GO:0006950 response to stress; GO:0006970 respon…	GO:0005622 intracellular; GO:0005623 cell; GO:0005634 nucleus; GO:0005737 cytoplasm; GO:0005829 cytosol; GO:0005911 cell-cell junction; GO:0005921 gap junction; GO:0005923 bicellular tight junction; GO:0030054 cell junction; GO:0043226 organelle; GO:0043227 membrane-bounded organelle; GO:0043229 intracellular organelle; GO:0043231 intracellular membrane-bounded organelle; GO:0043296 apical juncti…	GO:0000976 transcription regulatory region sequence-specific DNA binding; GO:0000977 RNA polymerase II transcription regulatory region sequence-specific DNA binding; GO:0000981 DNA-binding transcription factor activity, RNA polymerase II-specific; GO:0001067 regulatory region nucleic acid binding; GO:0001227 DNA-binding transcription repressor activity, RNA polymerase II-specific; GO:0003676 nucl…	PF00313	'Cold-shock' DNA-binding domain	J	KOG3070	Predicted RNA-binding protein containing PIN domain and invovled in translation or RNA processing
A0A5G2QN07	145	S	1.366	0.0158612	Up	Y-box binding protein 1 OS=Sus scrofa OX=9823 GN=YBX1 PE=1 SV=1	YBX1	1.554	1.41	1.367	1.44367	1.081	0.95	1.089	1.04	1.561	1.258	1.443	1.42067	1.031	0.993	1.16	nucleus	K09276	YBX1, NSEP1; Y-box-binding protein 1		GO:0000122 negative regulation of transcription by RNA polymerase II; GO:0000375 RNA splicing, via transesterification reactions; GO:0000377 RNA splicing, via transesterification reactions with bulged adenosine as nucleophile; GO:0000398 mRNA splicing, via spliceosome; GO:0001701 in utero embryonic development; GO:0006139 nucleobase-containing compound metabolic process; GO:0006351 transcription,…	GO:0005576 extracellular region; GO:0005622 intracellular; GO:0005623 cell; GO:0005634 nucleus; GO:0005635 nuclear envelope; GO:0005654 nucleoplasm; GO:0005681 spliceosomal complex; GO:0005689 U12-type spliceosomal complex; GO:0005737 cytoplasm; GO:0005829 cytosol; GO:0010494 cytoplasmic stress granule; GO:0012505 endomembrane system; GO:0016020 membrane; GO:0030425 dendrite; GO:0031090 organelle…	GO:0000976 transcription regulatory region sequence-specific DNA binding; GO:0000977 RNA polymerase II transcription regulatory region sequence-specific DNA binding; GO:0000978 RNA polymerase II cis-regulatory region sequence-specific DNA binding; GO:0000981 DNA-binding transcription factor activity, RNA polymerase II-specific; GO:0000987 cis-regulatory region sequence-specific DNA binding; GO:00…	PF00313	'Cold-shock' DNA-binding domain	K	KOG3070	Predicted RNA-binding protein containing PIN domain and invovled in translation or RNA processing
A0A287ACF3	748	T	0.712	0.00163805	Down	Synaptopodin 2 like OS=Sus scrofa OX=9823 GN=SYNPO2L PE=4 SV=1	SYNPO2L	1.584	1.424	1.347	1.45167	1.62	1.485	1.412	1.50567	1.111	1.068	1.038	1.07233	0.611	0.82	1.026	nucleus				GO:0010638 positive regulation of organelle organization; GO:0032231 regulation of actin filament bundle assembly; GO:0032233 positive regulation of actin filament bundle assembly; GO:0032956 regulation of actin cytoskeleton organization; GO:0032970 regulation of actin filament-based process; GO:0033043 regulation of organelle organization; GO:0044087 regulation of cellular component biogenesis; …	GO:0005622 intracellular; GO:0005623 cell; GO:0005634 nucleus; GO:0005654 nucleoplasm; GO:0005737 cytoplasm; GO:0005829 cytosol; GO:0005856 cytoskeleton; GO:0015629 actin cytoskeleton; GO:0016604 nuclear body; GO:0016607 nuclear speck; GO:0030016 myofibril; GO:0030017 sarcomere; GO:0030018 Z disc; GO:0030054 cell junction; GO:0031674 I band; GO:0031974 membrane-enclosed lumen; GO:0031981 nuclear …	GO:0003779 actin binding; GO:0005488 binding; GO:0005515 protein binding; GO:0008092 cytoskeletal protein binding;			TZ	KOG1703	Adaptor protein Enigma and related PDZ-LIM proteins
A0A5G2R2B8	901	T	0.712	0.00163805	Down	Synaptopodin 2 like OS=Sus scrofa OX=9823 GN=SYNPO2L PE=4 SV=1	SYNPO2L	1.584	1.424	1.347	1.45167	1.62	1.485	1.412	1.50567	1.111	1.068	1.038	1.07233	0.611	0.82	1.026	nucleus				GO:0010638 positive regulation of organelle organization; GO:0032231 regulation of actin filament bundle assembly; GO:0032233 positive regulation of actin filament bundle assembly; GO:0032956 regulation of actin cytoskeleton organization; GO:0032970 regulation of actin filament-based process; GO:0033043 regulation of organelle organization; GO:0044087 regulation of cellular component biogenesis; …	GO:0005622 intracellular; GO:0005623 cell; GO:0005634 nucleus; GO:0005654 nucleoplasm; GO:0005737 cytoplasm; GO:0005829 cytosol; GO:0005856 cytoskeleton; GO:0015629 actin cytoskeleton; GO:0016604 nuclear body; GO:0016607 nuclear speck; GO:0030016 myofibril; GO:0030017 sarcomere; GO:0030018 Z disc; GO:0030054 cell junction; GO:0031674 I band; GO:0031974 membrane-enclosed lumen; GO:0031981 nuclear …	GO:0003779 actin binding; GO:0005488 binding; GO:0005515 protein binding; GO:0008092 cytoskeletal protein binding;			TZ	KOG1703	Adaptor protein Enigma and related PDZ-LIM proteins
A0A286ZMD6	324	S	1.364	0.0388465	Up	Calcium channel voltage-dependent subunit beta 1 OS=Sus scrofa OX=9823 GN=CACNB1 PE=3 SV=2	CACNB1	1.233	1.279	1.516	1.34267	1.181	1.169	1.08	1.14333	1.287	1.778	1.614	1.55967	1.384	1.567	1.242	nucleus	K04862	CACNB1; voltage-dependent calcium channel beta-1	map04010 MAPK signaling pathway; map04260 Cardiac muscle contraction; map04261 Adrenergic signaling in cardiomyocytes; map04921 Oxytocin signaling pathway; map05410 Hypertrophic cardiomyopathy (HCM); map05412 Arrhythmogenic right ventricular cardiomyopathy (ARVC); map05414 Dilated cardiomyopathy (DCM)	GO:0006605 protein targeting; GO:0006612 protein targeting to membrane; GO:0006810 transport; GO:0006811 ion transport; GO:0006812 cation transport; GO:0006816 calcium ion transport; GO:0006886 intracellular protein transport; GO:0007154 cell communication; GO:0007267 cell-cell signaling; GO:0007268 chemical synaptic transmission; GO:0007528 neuromuscular junction development; GO:0008104 protein …	GO:0005622 intracellular; GO:0005623 cell; GO:0005737 cytoplasm; GO:0005783 endoplasmic reticulum; GO:0005886 plasma membrane; GO:0005891 voltage-gated calcium channel complex; GO:0012505 endomembrane system; GO:0016020 membrane; GO:0016021 integral component of membrane; GO:0016528 sarcoplasm; GO:0016529 sarcoplasmic reticulum; GO:0030315 T-tubule; GO:0031224 intrinsic component of membrane; GO:…	GO:0005215 transporter activity; GO:0005216 ion channel activity; GO:0005244 voltage-gated ion channel activity; GO:0005245 voltage-gated calcium channel activity; GO:0005261 cation channel activity; GO:0005262 calcium channel activity; GO:0005488 binding; GO:0005515 protein binding; GO:0008324 cation transmembrane transporter activity; GO:0008331 high voltage-gated calcium channel activity; GO:0…	PF12052; PF00625	Voltage gated calcium channel subunit beta domain 4Aa N terminal; Guanylate kinase	T	KOG3812	L-type voltage-dependent Ca2+ channel, beta subunit
A0A287B2Z1	278	S	1.364	0.0388465	Up	Calcium channel voltage-dependent subunit beta 1 OS=Sus scrofa OX=9823 GN=CACNB1 PE=3 SV=1	CACNB1	1.233	1.279	1.516	1.34267	1.181	1.169	1.08	1.14333	1.287	1.778	1.614	1.55967	1.384	1.567	1.242	nucleus	K04862	CACNB1; voltage-dependent calcium channel beta-1	map04010 MAPK signaling pathway; map04260 Cardiac muscle contraction; map04261 Adrenergic signaling in cardiomyocytes; map04921 Oxytocin signaling pathway; map05410 Hypertrophic cardiomyopathy (HCM); map05412 Arrhythmogenic right ventricular cardiomyopathy (ARVC); map05414 Dilated cardiomyopathy (DCM)	GO:0006605 protein targeting; GO:0006612 protein targeting to membrane; GO:0006810 transport; GO:0006811 ion transport; GO:0006812 cation transport; GO:0006816 calcium ion transport; GO:0006886 intracellular protein transport; GO:0007154 cell communication; GO:0007267 cell-cell signaling; GO:0007268 chemical synaptic transmission; GO:0007528 neuromuscular junction development; GO:0008104 protein …	GO:0005622 intracellular; GO:0005623 cell; GO:0005737 cytoplasm; GO:0005783 endoplasmic reticulum; GO:0005886 plasma membrane; GO:0005891 voltage-gated calcium channel complex; GO:0012505 endomembrane system; GO:0016020 membrane; GO:0016021 integral component of membrane; GO:0016528 sarcoplasm; GO:0016529 sarcoplasmic reticulum; GO:0030315 T-tubule; GO:0031224 intrinsic component of membrane; GO:…	GO:0005215 transporter activity; GO:0005216 ion channel activity; GO:0005244 voltage-gated ion channel activity; GO:0005245 voltage-gated calcium channel activity; GO:0005261 cation channel activity; GO:0005262 calcium channel activity; GO:0005488 binding; GO:0005515 protein binding; GO:0008324 cation transmembrane transporter activity; GO:0008331 high voltage-gated calcium channel activity; GO:0…	PF12052; PF00625	Voltage gated calcium channel subunit beta domain 4Aa N terminal; Guanylate kinase	T	KOG3812	L-type voltage-dependent Ca2+ channel, beta subunit
A0A287AMA4	1292	Y	1.578	0.0111114	Up	Myosin heavy chain 8(predicted) OS=Sus scrofa OX=9823 GN=MYH8 PE=3 SV=2	MYH8	1.109	1.132		1.1205	0.958	0.87		0.914	1.452	1.433		1.4425	1.361	1.283		cytoplasm	K10352	MYH; myosin heavy chain	map04530 Tight junction; map05130 Pathogenic Escherichia coli infection	GO:0003008 system process; GO:0003009 skeletal muscle contraction; GO:0003012 muscle system process; GO:0006139 nucleobase-containing compound metabolic process; GO:0006163 purine nucleotide metabolic process; GO:0006464 cellular protein modification process; GO:0006470 protein dephosphorylation; GO:0006725 cellular aromatic compound metabolic process; GO:0006753 nucleoside phosphate metabolic pr…	GO:0005622 intracellular; GO:0005623 cell; GO:0005737 cytoplasm; GO:0005829 cytosol; GO:0005856 cytoskeleton; GO:0005859 muscle myosin complex; GO:0015629 actin cytoskeleton; GO:0016459 myosin complex; GO:0016460 myosin II complex; GO:0030016 myofibril; GO:0030017 sarcomere; GO:0032982 myosin filament; GO:0032991 protein-containing complex; GO:0043226 organelle; GO:0043228 non-membrane-bounded or…	GO:0000146 microfilament motor activity; GO:0000166 nucleotide binding; GO:0003774 motor activity; GO:0003779 actin binding; GO:0003824 catalytic activity; GO:0004721 phosphoprotein phosphatase activity; GO:0004722 protein serine/threonine phosphatase activity; GO:0005198 structural molecule activity; GO:0005488 binding; GO:0005515 protein binding; GO:0005524 ATP binding; GO:0008092 cytoskeletal …	PF02736; PF00063	Myosin N-terminal SH3-like domain; Myosin head (motor domain)	Z	KOG0161	Myosin class II heavy chain
A0A287AMA4	1465	Y	1.335	0.0152348	Up	Myosin heavy chain 8(predicted) OS=Sus scrofa OX=9823 GN=MYH8 PE=3 SV=2	MYH8	1.396	1.862	1.419	1.559	1.176	1.011	1.186	1.12433	1.536	1.603	1.363	1.50067	1.376	1.735	1.498	cytoplasm	K10352	MYH; myosin heavy chain	map04530 Tight junction; map05130 Pathogenic Escherichia coli infection	GO:0003008 system process; GO:0003009 skeletal muscle contraction; GO:0003012 muscle system process; GO:0006139 nucleobase-containing compound metabolic process; GO:0006163 purine nucleotide metabolic process; GO:0006464 cellular protein modification process; GO:0006470 protein dephosphorylation; GO:0006725 cellular aromatic compound metabolic process; GO:0006753 nucleoside phosphate metabolic pr…	GO:0005622 intracellular; GO:0005623 cell; GO:0005737 cytoplasm; GO:0005829 cytosol; GO:0005856 cytoskeleton; GO:0005859 muscle myosin complex; GO:0015629 actin cytoskeleton; GO:0016459 myosin complex; GO:0016460 myosin II complex; GO:0030016 myofibril; GO:0030017 sarcomere; GO:0032982 myosin filament; GO:0032991 protein-containing complex; GO:0043226 organelle; GO:0043228 non-membrane-bounded or…	GO:0000146 microfilament motor activity; GO:0000166 nucleotide binding; GO:0003774 motor activity; GO:0003779 actin binding; GO:0003824 catalytic activity; GO:0004721 phosphoprotein phosphatase activity; GO:0004722 protein serine/threonine phosphatase activity; GO:0005198 structural molecule activity; GO:0005488 binding; GO:0005515 protein binding; GO:0005524 ATP binding; GO:0008092 cytoskeletal …	PF02736; PF00063	Myosin N-terminal SH3-like domain; Myosin head (motor domain)	Z	KOG0161	Myosin class II heavy chain
A0A287AHM2	586	S	1.549	0.00683897	Up	Phosphorylase b kinase regulatory subunit OS=Sus scrofa OX=9823 GN=PHKA1 PE=1 SV=2	PHKA1	1.158	1.597	1.608	1.45433	1.15	1.2	1.03	1.12667	1.508	1.901	1.826	1.745	1.79	1.536	1.33	cytoplasm	K07190	PHKA_B; phosphorylase kinase alpha/beta subunit	map04020 Calcium signaling pathway; map04910 Insulin signaling pathway; map04922 Glucagon signaling pathway				PF00723	Glycosyl hydrolases family 15	G	KOG3635	Phosphorylase kinase
A0A287AHM2	800	S	0.737	0.0051835	Down	Phosphorylase b kinase regulatory subunit OS=Sus scrofa OX=9823 GN=PHKA1 PE=1 SV=2	PHKA1	0.978	1.298	0.942	1.07267	1.173	1.262	1.219	1.218	0.989	0.834	0.869	0.897333	0.854	1.24	1.148	cytoplasm	K07190	PHKA_B; phosphorylase kinase alpha/beta subunit	map04020 Calcium signaling pathway; map04910 Insulin signaling pathway; map04922 Glucagon signaling pathway				PF00723	Glycosyl hydrolases family 15	G	KOG3635	Phosphorylase kinase
A0A287A071	822	T	0.742	0.0128339	Down	Supervillin OS=Sus scrofa OX=9823 GN=SVIL PE=1 SV=2	SVIL	1.304	1.593	1.384	1.427	1.302	1.384	1.205	1.297	1.064	0.872	0.95	0.962	0.759	0.901	0.992	nucleus	K10369	SVIL; supervillin		GO:0007275 multicellular organism development; GO:0007517 muscle organ development; GO:0007519 skeletal muscle tissue development; GO:0009888 tissue development; GO:0010564 regulation of cell cycle process; GO:0014706 striated muscle tissue development; GO:0032465 regulation of cytokinesis; GO:0032467 positive regulation of cytokinesis; GO:0032501 multicellular organismal process; GO:0032502 deve…	GO:0005622 intracellular; GO:0005623 cell; GO:0005634 nucleus; GO:0005737 cytoplasm; GO:0005829 cytosol; GO:0005856 cytoskeleton; GO:0005874 microtubule; GO:0005886 plasma membrane; GO:0015629 actin cytoskeleton; GO:0015630 microtubule cytoskeleton; GO:0016020 membrane; GO:0030016 myofibril; GO:0030496 midbody; GO:0032153 cell division site; GO:0032154 cleavage furrow; GO:0036449 microtubule minu…	GO:0003779 actin binding; GO:0005488 binding; GO:0005515 protein binding; GO:0008092 cytoskeletal protein binding; GO:0044877 protein-containing complex binding; GO:0051015 actin filament binding;	PF00626; PF02209	Gelsolin repeat; Villin headpiece domain	Z	KOG0445	Actin regulatory protein supervillin (gelsolin/villin family)
A0A5G2RC28	152	S	0.713	0.0315768	Down	Receptor expression-enhancing protein OS=Sus scrofa OX=9823 GN=REEP1 PE=1 SV=1	REEP1	1.028	1.548	1.985	1.52033	1.086	1.062	1.112	1.08667	0.943	0.722	0.661	0.775333	0.899	0.97	0.858	extracellular	K17338	REEP1_2_3_4; receptor expression-enhancing protein 1/2/3/4		GO:0006996 organelle organization; GO:0007029 endoplasmic reticulum organization; GO:0008104 protein localization; GO:0009987 cellular process; GO:0010256 endomembrane system organization; GO:0016043 cellular component organization; GO:0032386 regulation of intracellular transport; GO:0032879 regulation of localization; GO:0033036 macromolecule localization; GO:0034613 cellular protein localizati…	GO:0005622 intracellular; GO:0005623 cell; GO:0005737 cytoplasm; GO:0005783 endoplasmic reticulum; GO:0005789 endoplasmic reticulum membrane; GO:0012505 endomembrane system; GO:0016020 membrane; GO:0031984 organelle subcompartment; GO:0042175 nuclear outer membrane-endoplasmic reticulum membrane network; GO:0043226 organelle; GO:0043227 membrane-bounded organelle; GO:0043229 intracellular organel…	GO:0001664 G protein-coupled receptor binding; GO:0005102 signaling receptor binding; GO:0005488 binding; GO:0005515 protein binding; GO:0008017 microtubule binding; GO:0008092 cytoskeletal protein binding; GO:0015631 tubulin binding; GO:0031849 olfactory receptor binding;			V	KOG1726	HVA22/DP1 gene product-related proteins
A0A5G2QYD6	420	S	1.336	0.00328546	Up	Histidine rich glycoprotein OS=Sus scrofa OX=9823 GN=HRG PE=1 SV=1	HRG	0.585	0.656	0.573	0.604667	0.575	0.645	0.603	0.607667	0.84	0.761	0.835	0.812	0.952	0.89	0.981	extracellular	K23410	HRG; histidine-rich glycoprotein		GO:0001558 regulation of cell growth; GO:0001775 cell activation; GO:0001906 cell killing; GO:0001932 regulation of protein phosphorylation; GO:0001952 regulation of cell-matrix adhesion; GO:0001954 positive regulation of cell-matrix adhesion; GO:0002376 immune system process; GO:0002576 platelet degranulation; GO:0002682 regulation of immune system process; GO:0002684 positive regulation of immu…	GO:0000323 lytic vacuole; GO:0005576 extracellular region; GO:0005615 extracellular space; GO:0005622 intracellular; GO:0005623 cell; GO:0005737 cytoplasm; GO:0005764 lysosome; GO:0005765 lysosomal membrane; GO:0005767 secondary lysosome; GO:0005768 endosome; GO:0005773 vacuole; GO:0005774 vacuolar membrane; GO:0005886 plasma membrane; GO:0009986 cell surface; GO:0012505 endomembrane system; GO:0…	GO:0004857 enzyme inhibitor activity; GO:0004866 endopeptidase inhibitor activity; GO:0004867 serine-type endopeptidase inhibitor activity; GO:0005102 signaling receptor binding; GO:0005488 binding; GO:0005515 protein binding; GO:0005539 glycosaminoglycan binding; GO:0008201 heparin binding; GO:0008270 zinc ion binding; GO:0019865 immunoglobulin binding; GO:0020037 heme binding; GO:0030234 enzyme…	PF00031	Cystatin domain
A0A287ADN4	256	S	0.538	0.0403391	Down	Titin-cap OS=Sus scrofa OX=9823 GN=TCAP PE=4 SV=1	TCAP	0.965	0.642	0.832	0.813	1.038	0.92	1.055	1.00433	0.618	0.667	0.336	0.540333	0.421	0.78	0.455	mitochondria	K19879	TCAP; telethonin		GO:0001756 somitogenesis; GO:0002009 morphogenesis of an epithelium; GO:0003002 regionalization; GO:0003007 heart morphogenesis; GO:0003008 system process; GO:0003009 skeletal muscle contraction; GO:0003012 muscle system process; GO:0003013 circulatory system process; GO:0003015 heart process; GO:0003299 muscle hypertrophy in response to stress; GO:0003300 cardiac muscle hypertrophy; GO:0006928 m…	GO:0005622 intracellular; GO:0005623 cell; GO:0005737 cytoplasm; GO:0005829 cytosol; GO:0030016 myofibril; GO:0030017 sarcomere; GO:0030018 Z disc; GO:0031674 I band; GO:0043226 organelle; GO:0043228 non-membrane-bounded organelle; GO:0043229 intracellular organelle; GO:0043232 intracellular non-membrane-bounded organelle; GO:0043292 contractile fiber; GO:0099080 supramolecular complex; GO:009908…	GO:0005198 structural molecule activity; GO:0005488 binding; GO:0005515 protein binding; GO:0008092 cytoskeletal protein binding; GO:0008307 structural constituent of muscle; GO:0019904 protein domain specific binding; GO:0019955 cytokine binding; GO:0030674 protein-macromolecule adaptor activity; GO:0031432 titin binding; GO:0036122 BMP binding; GO:0044325 ion channel binding; GO:0051373 FATZ bi…	PF09470	Telethonin protein
A0A5G2QZ79	5415	T	1.476	2.06e-05	Up	Obscurin, cytoskeletal calmodulin and titin-interacting RhoGEF(predicted) OS=Sus scrofa OX=9823 GN=OBSCN PE=3 SV=1	OBSCN	0.682	0.743	0.717	0.714	0.705	0.687	0.689	0.693667	0.994	1.036	1.041	1.02367	0.888	0.997	0.924	nucleus	K17531	OBSCN, ARHGEF30; obscurin-RhoGEF [EC:2.7.11.1]		GO:0006464 cellular protein modification process; GO:0006468 protein phosphorylation; GO:0006793 phosphorus metabolic process; GO:0006796 phosphate-containing compound metabolic process; GO:0006807 nitrogen compound metabolic process; GO:0006996 organelle organization; GO:0007010 cytoskeleton organization; GO:0007154 cell communication; GO:0007165 signal transduction; GO:0007186 G protein-coupled…	GO:0005576 extracellular region; GO:0005615 extracellular space; GO:0005622 intracellular; GO:0005623 cell; GO:0005634 nucleus; GO:0005654 nucleoplasm; GO:0005737 cytoplasm; GO:0005829 cytosol; GO:0005856 cytoskeleton; GO:0005859 muscle myosin complex; GO:0005863 striated muscle myosin thick filament; GO:0005886 plasma membrane; GO:0005911 cell-cell junction; GO:0014704 intercalated disc; GO:0015…	GO:0003824 catalytic activity; GO:0004672 protein kinase activity; GO:0005085 guanyl-nucleotide exchange factor activity; GO:0005088 Ras guanyl-nucleotide exchange factor activity; GO:0005089 Rho guanyl-nucleotide exchange factor activity; GO:0005198 structural molecule activity; GO:0005488 binding; GO:0005515 protein binding; GO:0008092 cytoskeletal protein binding; GO:0008307 structural constit…	PF07679; PF00041; PF00621	Immunoglobulin I-set domain; Fibronectin type III domain; RhoGEF domain	T	KOG0613	Projectin/twitchin and related proteins
A0A5G2QQC6	512	S	1.317	0.0341615	Up	Mediator of DNA damage checkpoint protein 1 OS=Sus scrofa OX=9823 GN=MDC1 PE=4 SV=1	MDC1	1.033	0.905	0.655	0.864333	0.752	0.845	0.645	0.747333	0.923	1.062	0.967	0.984	0.702	0.876	1.041	nucleus	K20780	MDC1; mediator of DNA damage checkpoint protein 1		GO:0000075 cell cycle checkpoint; GO:0000077 DNA damage checkpoint; GO:0000278 mitotic cell cycle; GO:0000726 non-recombinational repair; GO:0006139 nucleobase-containing compound metabolic process; GO:0006259 DNA metabolic process; GO:0006281 DNA repair; GO:0006302 double-strand break repair; GO:0006303 double-strand break repair via nonhomologous end joining; GO:0006725 cellular aromatic compou…	GO:0005622 intracellular; GO:0005623 cell; GO:0005634 nucleus; GO:0005654 nucleoplasm; GO:0005694 chromosome; GO:0005912 adherens junction; GO:0005925 focal adhesion; GO:0016604 nuclear body; GO:0030054 cell junction; GO:0030055 cell-substrate junction; GO:0031974 membrane-enclosed lumen; GO:0031981 nuclear lumen; GO:0043226 organelle; GO:0043227 membrane-bounded organelle; GO:0043228 non-membran…	GO:0005488 binding; GO:0005515 protein binding; GO:0008022 protein C-terminus binding; GO:0019904 protein domain specific binding; GO:0070975 FHA domain binding;			DKLT	KOG2043	Signaling protein SWIFT and related BRCT domain proteins
A0A5G2Q9D0	87	S	0.425	0.0469087	Down	Protein phosphatase 1, regulatory (Inhibitor) subunit 2(predicted) OS=Sus scrofa OX=9823 GN=PPP1R2 PE=1 SV=1	PPP1R2	1.777		1.361	1.569	1.513		1.614	1.5635	0.792		0.538	0.665	0.48		0.678	mitochondria	K16833	PPP1R2, IPP2; protein phosphatase inhibitor 2		GO:0006091 generation of precursor metabolites and energy; GO:0008152 metabolic process; GO:0009892 negative regulation of metabolic process; GO:0009987 cellular process; GO:0010563 negative regulation of phosphorus metabolic process; GO:0010605 negative regulation of macromolecule metabolic process; GO:0010921 regulation of phosphatase activity; GO:0010923 negative regulation of phosphatase acti…	GO:0000164 protein phosphatase type 1 complex; GO:0005622 intracellular; GO:0005623 cell; GO:0005737 cytoplasm; GO:0008287 protein serine/threonine phosphatase complex; GO:0030016 myofibril; GO:0032991 protein-containing complex; GO:0043226 organelle; GO:0043228 non-membrane-bounded organelle; GO:0043229 intracellular organelle; GO:0043232 intracellular non-membrane-bounded organelle; GO:0043292 …	GO:0004857 enzyme inhibitor activity; GO:0004864 protein phosphatase inhibitor activity; GO:0004865 protein serine/threonine phosphatase inhibitor activity; GO:0005488 binding; GO:0005515 protein binding; GO:0008157 protein phosphatase 1 binding; GO:0019208 phosphatase regulator activity; GO:0019212 phosphatase inhibitor activity; GO:0019888 protein phosphatase regulator activity; GO:0019899 enzy…			OT	KOG4041	Protein phosphatase 1, regulatory (inhibitor) subunit PPP1R2
I3L5Y5	133	S	1.547	0.000399487	Up	SH3 and cysteine rich domain 3 OS=Sus scrofa OX=9823 GN=STAC3 PE=1 SV=2	STAC3	1.211	1.296	1.411	1.306	1.035	0.917	0.922	0.958	1.487	1.497	1.462	1.482	1.3	1.205	1.308	cytoplasm	K23713			GO:0003008 system process; GO:0003009 skeletal muscle contraction; GO:0003012 muscle system process; GO:0006936 muscle contraction; GO:0006941 striated muscle contraction; GO:0007154 cell communication; GO:0007267 cell-cell signaling; GO:0007268 chemical synaptic transmission; GO:0007274 neuromuscular synaptic transmission; GO:0007275 multicellular organism development; GO:0007517 muscle organ de…	GO:0005622 intracellular; GO:0005623 cell; GO:0005634 nucleus; GO:0005654 nucleoplasm; GO:0005737 cytoplasm; GO:0005829 cytosol; GO:0005886 plasma membrane; GO:0005891 voltage-gated calcium channel complex; GO:0009898 cytoplasmic side of plasma membrane; GO:0016020 membrane; GO:0016021 integral component of membrane; GO:0019897 extrinsic component of plasma membrane; GO:0019898 extrinsic componen…	GO:0005488 binding; GO:0005515 protein binding; GO:0042802 identical protein binding;	PF00130; PF00018; PF07653	Phorbol esters/diacylglycerol binding domain (C1 domain); SH3 domain; Variant SH3 domain
A0A287BPU2	2005	S	1.379	0.00317905	Up	Nebulin OS=Sus scrofa OX=9823 GN=NEB PE=1 SV=2	NEB	0.932	1.048	0.93	0.97	0.779	0.871	0.738	0.796	1.128	1.096	1.07	1.098	0.856	1.001	1.007	nucleus	K18267	NEB; nebulin							T	KOG1702	Nebulin repeat protein
F1SHX0	3081	S	1.379	0.00317905	Up	Nebulin OS=Sus scrofa OX=9823 GN=NEB PE=1 SV=4	NEB	0.932	1.048	0.93	0.97	0.779	0.871	0.738	0.796	1.128	1.096	1.07	1.098	0.856	1.001	1.007	nucleus	K18267	NEB; nebulin							T	KOG1702	Nebulin repeat protein
F1SHX0	3567	S	1.379	0.00317905	Up	Nebulin OS=Sus scrofa OX=9823 GN=NEB PE=1 SV=4	NEB	0.932	1.048	0.93	0.97	0.779	0.871	0.738	0.796	1.128	1.096	1.07	1.098	0.856	1.001	1.007	nucleus	K18267	NEB; nebulin							T	KOG1702	Nebulin repeat protein
A0A287BPU2	1866	S	1.308	0.00963864	Up	Nebulin OS=Sus scrofa OX=9823 GN=NEB PE=1 SV=2	NEB	0.858	1.026	0.784	0.889333	0.815	0.754	0.89	0.819667	1.12	1.092	1.005	1.07233	0.964	0.929	1.076	nucleus	K18267	NEB; nebulin							T	KOG1702	Nebulin repeat protein
F1SHX0	3428	S	1.308	0.00963864	Up	Nebulin OS=Sus scrofa OX=9823 GN=NEB PE=1 SV=4	NEB	0.858	1.026	0.784	0.889333	0.815	0.754	0.89	0.819667	1.12	1.092	1.005	1.07233	0.964	0.929	1.076	nucleus	K18267	NEB; nebulin							T	KOG1702	Nebulin repeat protein
A0A287BPU2	2214	S	1.327	0.00957976	Up	Nebulin OS=Sus scrofa OX=9823 GN=NEB PE=1 SV=2	NEB	1.024	1.127	0.865	1.00533	0.855	0.832	0.92	0.869	1.272	1.119	1.068	1.153	1.03	1.025	1.063	nucleus	K18267	NEB; nebulin							T	KOG1702	Nebulin repeat protein
F1SHX0	3776	S	1.327	0.00957976	Up	Nebulin OS=Sus scrofa OX=9823 GN=NEB PE=1 SV=4	NEB	1.024	1.127	0.865	1.00533	0.855	0.832	0.92	0.869	1.272	1.119	1.068	1.153	1.03	1.025	1.063	nucleus	K18267	NEB; nebulin							T	KOG1702	Nebulin repeat protein
A0A5S6GYA9	181	T	1.458	0.00573121	Up	Serine/threonine-protein kinase A-Raf OS=Sus scrofa OX=9823 GN=ARAF PE=3 SV=1	ARAF	1.041	1.06	0.899	1	0.949	0.833	0.884	0.888667	1.438	1.176	1.273	1.29567	1.099	1.292	1.037	nucleus	K08845	ARAF, ARAF1; A-Raf proto-oncogene serine/threonine-protein kinase [EC:2.7.11.1]	map01521 EGFR tyrosine kinase inhibitor resistance; map01522 Endocrine resistance; map04010 MAPK signaling pathway; map04012 ErbB signaling pathway; map04068 FoxO signaling pathway; map04270 Vascular smooth muscle contraction; map04650 Natural killer cell mediated cytotoxicity; map04720 Long-term potentiation; map04726 Serotonergic synapse; map04730 Long-term depression; map04810 Regulation of ac…	GO:0000165 MAPK cascade; GO:0000186 activation of MAPKK activity; GO:0001932 regulation of protein phosphorylation; GO:0001934 positive regulation of protein phosphorylation; GO:0006464 cellular protein modification process; GO:0006468 protein phosphorylation; GO:0006793 phosphorus metabolic process; GO:0006796 phosphate-containing compound metabolic process; GO:0006807 nitrogen compound metaboli…	GO:0005622 intracellular; GO:0005623 cell; GO:0005737 cytoplasm; GO:0005739 mitochondrion; GO:0005829 cytosol; GO:0043226 organelle; GO:0043227 membrane-bounded organelle; GO:0043229 intracellular organelle; GO:0043231 intracellular membrane-bounded organelle;	GO:0003824 catalytic activity; GO:0004672 protein kinase activity; GO:0004674 protein serine/threonine kinase activity; GO:0004709 MAP kinase kinase kinase activity; GO:0005488 binding; GO:0005515 protein binding; GO:0016301 kinase activity; GO:0016740 transferase activity; GO:0016772 transferase activity, transferring phosphorus-containing groups; GO:0016773 phosphotransferase activity, alcohol …	PF02196; PF00130; PF07714	Raf-like Ras-binding domain; Phorbol esters/diacylglycerol binding domain (C1 domain); Protein tyrosine kinase	T	KOG0193	Serine/threonine protein kinase RAF
A0A5G2RHS3	698	T	1.392	0.0358037	Up	ATP binding cassette subfamily B member 8 OS=Sus scrofa OX=9823 GN=ABCB8 PE=1 SV=1	ABCB8	1.019	0.981	0.645	0.881667	0.858	0.879	0.868	0.868333	1.167	1.015	1.445	1.209	0.892	0.971	1.231	mitochondria	K05655	ABCB8; ATP-binding cassette, subfamily B (MDR/TAP), member 8	map02010 ABC transporters		GO:0005622 intracellular; GO:0005623 cell; GO:0005634 nucleus; GO:0005730 nucleolus; GO:0005737 cytoplasm; GO:0005739 mitochondrion; GO:0005740 mitochondrial envelope; GO:0005886 plasma membrane; GO:0016020 membrane; GO:0016021 integral component of membrane; GO:0031224 intrinsic component of membrane; GO:0031967 organelle envelope; GO:0031974 membrane-enclosed lumen; GO:0031975 envelope; GO:0031…	GO:0000166 nucleotide binding; GO:0005215 transporter activity; GO:0005488 binding; GO:0005524 ATP binding; GO:0008144 drug binding; GO:0017076 purine nucleotide binding; GO:0030554 adenyl nucleotide binding; GO:0032553 ribonucleotide binding; GO:0032555 purine ribonucleotide binding; GO:0032559 adenyl ribonucleotide binding; GO:0035639 purine ribonucleoside triphosphate binding; GO:0036094 small…	PF00005	ABC transporter	U	KOG0058	Peptide exporter, ABC superfamily
A0A5G2QL63	583	S	0.653	0.00853369	Down	Paxillin OS=Sus scrofa OX=9823 GN=PXN PE=4 SV=1	PXN	0.761	0.996	0.937	0.898	1.304	1.157	1.487	1.316	0.894	0.908	0.777	0.859667		0.734	1.39	nucleus	K05760	PXN; paxillin	map04062 Chemokine signaling pathway; map04370 VEGF signaling pathway; map04510 Focal adhesion; map04670 Leukocyte transendothelial migration; map04810 Regulation of actin cytoskeleton; map05100 Bacterial invasion of epithelial cells; map05131 Shigellosis; map05135 Yersinia infection; map05163 Human cytomegalovirus infection; map05165 Human papillomavirus infection; map05170 Human immunodeficienc…	GO:0000187 activation of MAPK activity; GO:0000302 response to reactive oxygen species; GO:0000902 cell morphogenesis; GO:0000904 cell morphogenesis involved in differentiation; GO:0001667 ameboidal-type cell migration; GO:0001763 morphogenesis of a branching structure; GO:0001932 regulation of protein phosphorylation; GO:0001934 positive regulation of protein phosphorylation; GO:0002009 morphoge…	GO:0001725 stress fiber; GO:0005622 intracellular; GO:0005623 cell; GO:0005737 cytoplasm; GO:0005829 cytosol; GO:0005856 cytoskeleton; GO:0005875 microtubule associated complex; GO:0005886 plasma membrane; GO:0005912 adherens junction; GO:0005925 focal adhesion; GO:0015629 actin cytoskeleton; GO:0015630 microtubule cytoskeleton; GO:0016020 membrane; GO:0030027 lamellipodium; GO:0030054 cell junct…	GO:0005102 signaling receptor binding; GO:0005178 integrin binding; GO:0005198 structural molecule activity; GO:0005488 binding; GO:0005515 protein binding; GO:0008013 beta-catenin binding; GO:0008092 cytoskeletal protein binding; GO:0017166 vinculin binding; GO:0019899 enzyme binding; GO:0019900 kinase binding; GO:0019901 protein kinase binding; GO:0019904 protein domain specific binding; GO:003…	PF00412	LIM domain	TZ	KOG1703	Adaptor protein Enigma and related PDZ-LIM proteins
I3LC46	405	S	1.381	0.000631579	Up	HIV-1 Tat specific factor 1 OS=Sus scrofa OX=9823 GN=HTATSF1 PE=1 SV=2	HTATSF1	1.084	1.192	1.05	1.10867	1.016	1.064	0.964	1.01467	1.438	1.356	1.409	1.401	1.094	1.285	1.145	nucleus	K13093	HTATSF1; HIV Tat-specific factor 1		GO:0000375 RNA splicing, via transesterification reactions; GO:0000377 RNA splicing, via transesterification reactions with bulged adenosine as nucleophile; GO:0000398 mRNA splicing, via spliceosome; GO:0006139 nucleobase-containing compound metabolic process; GO:0006355 regulation of transcription, DNA-templated; GO:0006357 regulation of transcription by RNA polymerase II; GO:0006396 RNA process…	GO:0005622 intracellular; GO:0005623 cell; GO:0005634 nucleus; GO:0005654 nucleoplasm; GO:0005681 spliceosomal complex; GO:0005684 U2-type spliceosomal complex; GO:0005686 U2 snRNP; GO:0030532 small nuclear ribonucleoprotein complex; GO:0031974 membrane-enclosed lumen; GO:0031981 nuclear lumen; GO:0032991 protein-containing complex; GO:0043226 organelle; GO:0043227 membrane-bounded organelle; GO:…	GO:0003676 nucleic acid binding; GO:0003723 RNA binding; GO:0005488 binding; GO:0097159 organic cyclic compound binding; GO:1901363 heterocyclic compound binding;	PF00076	RNA recognition motif. (a.k.a. RRM, RBD, or RNP domain)	K	KOG1548	Transcription elongation factor TAT-SF1
F1S924	103	T	0.759	0.0304274	Down	Coiled-coil domain containing 124 OS=Sus scrofa OX=9823 GN=CCDC124 PE=1 SV=1	CCDC124	1.334	1.383	1.249	1.322	1.236	1.183	1.459	1.29267	1.058	1.004	0.883	0.981667	0.911	1.037	0.958	nucleus					GO:0005622 intracellular; GO:0005623 cell; GO:0005737 cytoplasm; GO:0005829 cytosol; GO:0005886 plasma membrane; GO:0016020 membrane; GO:0071944 cell periphery;				S	KOG3223	Uncharacterized conserved protein
A0A5G2QTD3	112	T	1.649	0.000185136	Up	Calmodulin-1 isoform X1 (Fragment)(predicted) OS=Sus scrofa OX=9823 GN=CALM1 PE=1 SV=1	CALM1	1.315	1.471	1.811	1.53233	1.887	1.875	1.744	1.83533	1.052	1.139	1.148	1.113	2.123	1.196	1.473	cytoplasm	K02183	CALM; calmodulin	map04014 Ras signaling pathway; map04015 Rap1 signaling pathway; map04020 Calcium signaling pathway; map04022 cGMP-PKG signaling pathway; map04024 cAMP signaling pathway; map04070 Phosphatidylinositol signaling system; map04114 Oocyte meiosis; map04218 Cellular senescence; map04261 Adrenergic signaling in cardiomyocytes; map04270 Vascular smooth muscle contraction; map04371 Apelin signaling pathw…				PF13499	EF-hand domain pair	T	KOG0027	Calmodulin and related proteins (EF-Hand superfamily)
K7GLU6	481	S	1.443	0.0206908	Up	Aminopeptidase OS=Sus scrofa OX=9823 GN=ERAP1 PE=1 SV=3	ERAP1	0.932	0.865	1.221	1.006	0.73	0.74	0.643	0.704333	0.912	0.939	1.198	1.01633	1.113	1.182	1.078	plasma membrane	K09604	ARTS1; adipocyte-derived leucine aminopeptidase [EC:3.4.11.-]		GO:0001525 angiogenesis; GO:0001568 blood vessel development; GO:0001944 vasculature development; GO:0002376 immune system process; GO:0002474 antigen processing and presentation of peptide antigen via MHC class I; GO:0002483 antigen processing and presentation of endogenous peptide antigen; GO:0002682 regulation of immune system process; GO:0003008 system process; GO:0003013 circulatory system p…	GO:0005576 extracellular region; GO:0005622 intracellular; GO:0005623 cell; GO:0005737 cytoplasm; GO:0005783 endoplasmic reticulum; GO:0005788 endoplasmic reticulum lumen; GO:0005829 cytosol; GO:0005886 plasma membrane; GO:0012505 endomembrane system; GO:0016020 membrane; GO:0016021 integral component of membrane; GO:0031224 intrinsic component of membrane; GO:0031974 membrane-enclosed lumen; GO:…	GO:0003824 catalytic activity; GO:0004175 endopeptidase activity; GO:0004177 aminopeptidase activity; GO:0005102 signaling receptor binding; GO:0005126 cytokine receptor binding; GO:0005138 interleukin-6 receptor binding; GO:0005149 interleukin-1 receptor binding; GO:0005151 interleukin-1, type II receptor binding; GO:0005164 tumor necrosis factor receptor binding; GO:0005488 binding; GO:0005515 …	PF01433; PF11838	Peptidase family M1; Domain of unknown function (DUF3358)	EO	KOG1046	Puromycin-sensitive aminopeptidase and related aminopeptidases
A0A287AW32	157	S	1.356	0.000856031	Up	Heterogeneous nuclear ribonucleoproteins A2/B1 OS=Sus scrofa OX=9823 GN=HNRNPA2B1 PE=1 SV=1	HNRNPA2B1	1.253	1.404	1.349	1.33533	1.23	1.239	1.141	1.20333	1.569	1.637	1.69	1.632	1.45	1.443	1.466	nucleus	K13158	HNRNPA2B1; heterogeneous nuclear ribonucleoprotein A2/B1		GO:0000003 reproduction; GO:0000375 RNA splicing, via transesterification reactions; GO:0000377 RNA splicing, via transesterification reactions with bulged adenosine as nucleophile; GO:0000398 mRNA splicing, via spliceosome; GO:0000723 telomere maintenance; GO:0003006 developmental process involved in reproduction; GO:0006139 nucleobase-containing compound metabolic process; GO:0006259 DNA metabo…	GO:0000781 chromosome, telomeric region; GO:0000785 chromatin; GO:0005576 extracellular region; GO:0005615 extracellular space; GO:0005622 intracellular; GO:0005623 cell; GO:0005634 nucleus; GO:0005654 nucleoplasm; GO:0005681 spliceosomal complex; GO:0005694 chromosome; GO:0005737 cytoplasm; GO:0015030 Cajal body; GO:0016363 nuclear matrix; GO:0016604 nuclear body; GO:0031974 membrane-enclosed lu…	GO:0001067 regulatory region nucleic acid binding; GO:0001069 regulatory region RNA binding; GO:0003676 nucleic acid binding; GO:0003677 DNA binding; GO:0003697 single-stranded DNA binding; GO:0003723 RNA binding; GO:0003729 mRNA binding; GO:0003730 mRNA 3'-UTR binding; GO:0005488 binding; GO:0005515 protein binding; GO:0019899 enzyme binding; GO:0035198 miRNA binding; GO:0042162 telomeric DNA bi…	PF00076	RNA recognition motif. (a.k.a. RRM, RBD, or RNP domain)	A	KOG0118	FOG: RRM domain
A0A5G2QSZ0	191	S	1.33	0.00477963	Up	BCL2 like 13 OS=Sus scrofa OX=9823 GN=BCL2L13 PE=1 SV=1	BCL2L13	0.801	0.868		0.8345	0.858	0.873		0.8655	1.172	1.131		1.1515	1.025	1.033		mitochondria	K15485	BCL2L13, BCL-RAMBO; Bcl-2-like protein 13	map04137 Mitophagy - animal; map05134 Legionellosis	GO:0006915 apoptotic process; GO:0006919 activation of cysteine-type endopeptidase activity involved in apoptotic process; GO:0008219 cell death; GO:0009893 positive regulation of metabolic process; GO:0009987 cellular process; GO:0010604 positive regulation of macromolecule metabolic process; GO:0010941 regulation of cell death; GO:0010942 positive regulation of cell death; GO:0010950 positive r…	GO:0005622 intracellular; GO:0005623 cell; GO:0005737 cytoplasm; GO:0005739 mitochondrion; GO:0016020 membrane; GO:0016021 integral component of membrane; GO:0031224 intrinsic component of membrane; GO:0043226 organelle; GO:0043227 membrane-bounded organelle; GO:0043229 intracellular organelle; GO:0043231 intracellular membrane-bounded organelle;	GO:0008047 enzyme activator activity; GO:0008656 cysteine-type endopeptidase activator activity involved in apoptotic process; GO:0016504 peptidase activator activity; GO:0016505 peptidase activator activity involved in apoptotic process; GO:0030234 enzyme regulator activity; GO:0043028 cysteine-type endopeptidase regulator activity involved in apoptotic process; GO:0061134 peptidase regulator ac…
A0A5G2QXA0	483	S	0.603	0.00435782	Down	SLAIN motif family member 2 OS=Sus scrofa OX=9823 GN=SLAIN2 PE=3 SV=1	SLAIN2	1.401	1.235	1.412	1.34933	1.437	1.229	1.305	1.32367	0.864	0.847	0.684	0.798333	0.746	1.072	0.954	nucleus	K16580	SLAIN1_2; SLAIN motif-containing protein 1/2		GO:0000226 microtubule cytoskeleton organization; GO:0006996 organelle organization; GO:0007010 cytoskeleton organization; GO:0007017 microtubule-based process; GO:0007020 microtubule nucleation; GO:0009987 cellular process; GO:0010638 positive regulation of organelle organization; GO:0016043 cellular component organization; GO:0022607 cellular component assembly; GO:0031109 microtubule polymeriz…	GO:0005622 intracellular; GO:0005623 cell; GO:0005737 cytoplasm; GO:0005813 centrosome; GO:0005815 microtubule organizing center; GO:0005829 cytosol; GO:0005856 cytoskeleton; GO:0015630 microtubule cytoskeleton; GO:0043226 organelle; GO:0043228 non-membrane-bounded organelle; GO:0043229 intracellular organelle; GO:0043232 intracellular non-membrane-bounded organelle;
A0A287A4G7	273	S	0.722	0.0140138	Down	Nuclear factor 1 OS=Sus scrofa OX=9823 GN=NFIC PE=3 SV=2	NFIC	1.011	0.852	1.137	1	1.436	1.578	1.22	1.41133	1.042	1.027	0.987	1.01867	1	0.982	1.091	nucleus	K09170	NFIC; nuclear factor I/C		GO:0000122 negative regulation of transcription by RNA polymerase II; GO:0006139 nucleobase-containing compound metabolic process; GO:0006351 transcription, DNA-templated; GO:0006355 regulation of transcription, DNA-templated; GO:0006357 regulation of transcription by RNA polymerase II; GO:0006366 transcription by RNA polymerase II; GO:0006725 cellular aromatic compound metabolic process; GO:0006…	GO:0001650 fibrillar center; GO:0005622 intracellular; GO:0005623 cell; GO:0005634 nucleus; GO:0005730 nucleolus; GO:0031974 membrane-enclosed lumen; GO:0031981 nuclear lumen; GO:0043226 organelle; GO:0043227 membrane-bounded organelle; GO:0043228 non-membrane-bounded organelle; GO:0043229 intracellular organelle; GO:0043231 intracellular membrane-bounded organelle; GO:0043232 intracellular non-m…	GO:0000976 transcription regulatory region sequence-specific DNA binding; GO:0000977 RNA polymerase II transcription regulatory region sequence-specific DNA binding; GO:0000978 RNA polymerase II cis-regulatory region sequence-specific DNA binding; GO:0000981 DNA-binding transcription factor activity, RNA polymerase II-specific; GO:0000987 cis-regulatory region sequence-specific DNA binding; GO:00…	PF03165	MH1 domain	K	KOG3663	Nuclear factor I
A0A286ZLL9	19	S	0.626	0.000278525	Down	Synaptopodin OS=Sus scrofa OX=9823 GN=SYNPO PE=4 SV=2	SYNPO	0.923	1.06	0.881	0.954667	0.921	1.003	0.99	0.971333	0.587	0.593	0.643	0.607667	0.38	0.439	0.641	nucleus	K21112	SYNPO; synaptopodin	map04530 Tight junction	GO:0003008 system process; GO:0006996 organelle organization; GO:0007010 cytoskeleton organization; GO:0007610 behavior; GO:0007611 learning or memory; GO:0007612 learning; GO:0007632 visual behavior; GO:0008306 associative learning; GO:0008542 visual learning; GO:0009314 response to radiation; GO:0009416 response to light stimulus; GO:0009628 response to abiotic stimulus; GO:0009987 cellular pro…	GO:0001725 stress fiber; GO:0005622 intracellular; GO:0005623 cell; GO:0005634 nucleus; GO:0005737 cytoplasm; GO:0005856 cytoskeleton; GO:0012505 endomembrane system; GO:0015629 actin cytoskeleton; GO:0030016 myofibril; GO:0030017 sarcomere; GO:0030018 Z disc; GO:0030425 dendrite; GO:0031674 I band; GO:0032432 actin filament bundle; GO:0036477 somatodendritic compartment; GO:0042641 actomyosin; G…	GO:0003779 actin binding; GO:0005488 binding; GO:0005515 protein binding; GO:0008092 cytoskeletal protein binding;
A0A286ZLL9	305	S	0.705	0.0482441	Down	Synaptopodin OS=Sus scrofa OX=9823 GN=SYNPO PE=4 SV=2	SYNPO	1.009	0.948	1.059	1.00533	1.084	0.875	1.019	0.992667	0.786	0.758	0.556	0.7	0.662	0.966	0.772	nucleus	K21112	SYNPO; synaptopodin	map04530 Tight junction	GO:0003008 system process; GO:0006996 organelle organization; GO:0007010 cytoskeleton organization; GO:0007610 behavior; GO:0007611 learning or memory; GO:0007612 learning; GO:0007632 visual behavior; GO:0008306 associative learning; GO:0008542 visual learning; GO:0009314 response to radiation; GO:0009416 response to light stimulus; GO:0009628 response to abiotic stimulus; GO:0009987 cellular pro…	GO:0001725 stress fiber; GO:0005622 intracellular; GO:0005623 cell; GO:0005634 nucleus; GO:0005737 cytoplasm; GO:0005856 cytoskeleton; GO:0012505 endomembrane system; GO:0015629 actin cytoskeleton; GO:0030016 myofibril; GO:0030017 sarcomere; GO:0030018 Z disc; GO:0030425 dendrite; GO:0031674 I band; GO:0032432 actin filament bundle; GO:0036477 somatodendritic compartment; GO:0042641 actomyosin; G…	GO:0003779 actin binding; GO:0005488 binding; GO:0005515 protein binding; GO:0008092 cytoskeletal protein binding;
F1S5Z8	266	S	0.373	0.00134789	Down	Synaptophysin like 2 OS=Sus scrofa OX=9823 GN=SYPL2 PE=1 SV=2	SYPL2	1.549	1.513	1.751	1.60433	1.361	0.953	1.205	1.173	0.401	0.495	0.416	0.437333	0.339	0.278	0.343	plasma membrane				GO:0006873 cellular ion homeostasis; GO:0006874 cellular calcium ion homeostasis; GO:0006875 cellular metal ion homeostasis; GO:0009987 cellular process; GO:0019725 cellular homeostasis; GO:0030003 cellular cation homeostasis; GO:0042592 homeostatic process; GO:0048878 chemical homeostasis; GO:0050801 ion homeostasis; GO:0055065 metal ion homeostasis; GO:0055074 calcium ion homeostasis; GO:005508…	GO:0005622 intracellular; GO:0005623 cell; GO:0005737 cytoplasm; GO:0008021 synaptic vesicle; GO:0012505 endomembrane system; GO:0012506 vesicle membrane; GO:0016020 membrane; GO:0016021 integral component of membrane; GO:0030133 transport vesicle; GO:0030285 integral component of synaptic vesicle membrane; GO:0030658 transport vesicle membrane; GO:0030659 cytoplasmic vesicle membrane; GO:0030672…		PF01284	Membrane-associating domain
F1S156	903	S	1.745	0.000420042	Up	Synaptopodin 2 OS=Sus scrofa OX=9823 GN=SYNPO2 PE=1 SV=4	SYNPO2	0.483	0.591	0.592	0.555333	0.847	0.76	0.731	0.779333	1.399	1.287	1.393	1.35967	1.79	1.965	2.053	nucleus				GO:0000045 autophagosome assembly; GO:0001932 regulation of protein phosphorylation; GO:0006914 autophagy; GO:0006996 organelle organization; GO:0007033 vacuole organization; GO:0008152 metabolic process; GO:0009056 catabolic process; GO:0009987 cellular process; GO:0010638 positive regulation of organelle organization; GO:0016043 cellular component organization; GO:0016236 macroautophagy; GO:001…	GO:0001725 stress fiber; GO:0005622 intracellular; GO:0005623 cell; GO:0005634 nucleus; GO:0005737 cytoplasm; GO:0005829 cytosol; GO:0005856 cytoskeleton; GO:0005912 adherens junction; GO:0005925 focal adhesion; GO:0015629 actin cytoskeleton; GO:0030016 myofibril; GO:0030017 sarcomere; GO:0030018 Z disc; GO:0030054 cell junction; GO:0030055 cell-substrate junction; GO:0031674 I band; GO:0032432 a…	GO:0003779 actin binding; GO:0005488 binding; GO:0005515 protein binding; GO:0008092 cytoskeletal protein binding; GO:0031005 filamin binding; GO:0042805 actinin binding; GO:0051371 muscle alpha-actinin binding; GO:0051393 alpha-actinin binding; GO:0071889 14-3-3 protein binding;	PF00595	PDZ domain (Also known as DHR or GLGF)	TZ	KOG1703	Adaptor protein Enigma and related PDZ-LIM proteins
F1RWK0	515	S	0.699	0.00341837	Down	Junctophilin OS=Sus scrofa OX=9823 GN=JPH1 PE=1 SV=1	JPH1	1.165	1.589	1.807	1.52033	1.274	1.157	1.138	1.18967	0.909	0.798	0.787	0.831333	0.712	0.831	0.749	cytoplasm,peroxisome	K19530	JPH; junctophilin		GO:0006810 transport; GO:0006811 ion transport; GO:0006812 cation transport; GO:0006816 calcium ion transport; GO:0006873 cellular ion homeostasis; GO:0006874 cellular calcium ion homeostasis; GO:0006875 cellular metal ion homeostasis; GO:0007204 positive regulation of cytosolic calcium ion concentration; GO:0007275 multicellular organism development; GO:0007517 muscle organ development; GO:00099…	GO:0005622 intracellular; GO:0005623 cell; GO:0005634 nucleus; GO:0005654 nucleoplasm; GO:0005737 cytoplasm; GO:0005783 endoplasmic reticulum; GO:0005789 endoplasmic reticulum membrane; GO:0005886 plasma membrane; GO:0012505 endomembrane system; GO:0014701 junctional sarcoplasmic reticulum membrane; GO:0016020 membrane; GO:0016528 sarcoplasm; GO:0016529 sarcoplasmic reticulum; GO:0030016 myofibri…	GO:0005198 structural molecule activity; GO:0008307 structural constituent of muscle;			S	KOG0231	Junctional membrane complex protein Junctophilin and related MORN repeat proteins
F1RWK0	525	S	0.699	0.00341837	Down	Junctophilin OS=Sus scrofa OX=9823 GN=JPH1 PE=1 SV=1	JPH1	1.165	1.589	1.807	1.52033	1.274	1.157	1.138	1.18967	0.909	0.798	0.787	0.831333	0.712	0.831	0.749	cytoplasm,peroxisome	K19530	JPH; junctophilin		GO:0006810 transport; GO:0006811 ion transport; GO:0006812 cation transport; GO:0006816 calcium ion transport; GO:0006873 cellular ion homeostasis; GO:0006874 cellular calcium ion homeostasis; GO:0006875 cellular metal ion homeostasis; GO:0007204 positive regulation of cytosolic calcium ion concentration; GO:0007275 multicellular organism development; GO:0007517 muscle organ development; GO:00099…	GO:0005622 intracellular; GO:0005623 cell; GO:0005634 nucleus; GO:0005654 nucleoplasm; GO:0005737 cytoplasm; GO:0005783 endoplasmic reticulum; GO:0005789 endoplasmic reticulum membrane; GO:0005886 plasma membrane; GO:0012505 endomembrane system; GO:0014701 junctional sarcoplasmic reticulum membrane; GO:0016020 membrane; GO:0016528 sarcoplasm; GO:0016529 sarcoplasmic reticulum; GO:0030016 myofibri…	GO:0005198 structural molecule activity; GO:0008307 structural constituent of muscle;			S	KOG0231	Junctional membrane complex protein Junctophilin and related MORN repeat proteins
F1RWK0	153	T	1.529	0.018504	Up	Junctophilin OS=Sus scrofa OX=9823 GN=JPH1 PE=1 SV=1	JPH1	1.054	1.266	1.523	1.281	1.1	1.11	1.007	1.07233	1.332	1.696	1.892	1.64	1.247	1.194	1.199	cytoplasm,peroxisome	K19530	JPH; junctophilin		GO:0006810 transport; GO:0006811 ion transport; GO:0006812 cation transport; GO:0006816 calcium ion transport; GO:0006873 cellular ion homeostasis; GO:0006874 cellular calcium ion homeostasis; GO:0006875 cellular metal ion homeostasis; GO:0007204 positive regulation of cytosolic calcium ion concentration; GO:0007275 multicellular organism development; GO:0007517 muscle organ development; GO:00099…	GO:0005622 intracellular; GO:0005623 cell; GO:0005634 nucleus; GO:0005654 nucleoplasm; GO:0005737 cytoplasm; GO:0005783 endoplasmic reticulum; GO:0005789 endoplasmic reticulum membrane; GO:0005886 plasma membrane; GO:0012505 endomembrane system; GO:0014701 junctional sarcoplasmic reticulum membrane; GO:0016020 membrane; GO:0016528 sarcoplasm; GO:0016529 sarcoplasmic reticulum; GO:0030016 myofibri…	GO:0005198 structural molecule activity; GO:0008307 structural constituent of muscle;			S	KOG0231	Junctional membrane complex protein Junctophilin and related MORN repeat proteins
A0A5G2QB13	349	T	1.339	0.0350768	Up	Myosin binding protein C2 OS=Sus scrofa OX=9823 GN=MYBPC2 PE=1 SV=1	MYBPC2	0.827	1.079		0.953	0.949	1.017		0.983	1.374	1.258		1.316	1.228	1.284		cytoplasm,nucleus	K12558	MYBPC2; myosin-binding protein C, fast-type		GO:0003008 system process; GO:0003012 muscle system process; GO:0006928 movement of cell or subcellular component; GO:0006936 muscle contraction; GO:0006941 striated muscle contraction; GO:0006996 organelle organization; GO:0007010 cytoskeleton organization; GO:0007015 actin filament organization; GO:0009653 anatomical structure morphogenesis; GO:0009987 cellular process; GO:0010927 cellular comp…	GO:0005622 intracellular; GO:0005623 cell; GO:0005737 cytoplasm; GO:0005829 cytosol; GO:0005856 cytoskeleton; GO:0005859 muscle myosin complex; GO:0015629 actin cytoskeleton; GO:0016459 myosin complex; GO:0016460 myosin II complex; GO:0030016 myofibril; GO:0030017 sarcomere; GO:0030018 Z disc; GO:0031430 M band; GO:0031672 A band; GO:0031674 I band; GO:0032991 protein-containing complex; GO:00432…	GO:0003779 actin binding; GO:0005198 structural molecule activity; GO:0005200 structural constituent of cytoskeleton; GO:0005488 binding; GO:0005515 protein binding; GO:0008092 cytoskeletal protein binding; GO:0008307 structural constituent of muscle; GO:0042805 actinin binding; GO:0044877 protein-containing complex binding; GO:0051015 actin filament binding; GO:0051371 muscle alpha-actinin bindi…	PF07679; PF00041	Immunoglobulin I-set domain; Fibronectin type III domain
A0A5G2QB13	823	T	0.375	0.0125747	Down	Myosin binding protein C2 OS=Sus scrofa OX=9823 GN=MYBPC2 PE=1 SV=1	MYBPC2	0.432		0.456	0.444	1.927		2.155	2.041	0.839		0.692	0.7655	0.82		0.693	cytoplasm,nucleus	K12558	MYBPC2; myosin-binding protein C, fast-type		GO:0003008 system process; GO:0003012 muscle system process; GO:0006928 movement of cell or subcellular component; GO:0006936 muscle contraction; GO:0006941 striated muscle contraction; GO:0006996 organelle organization; GO:0007010 cytoskeleton organization; GO:0007015 actin filament organization; GO:0009653 anatomical structure morphogenesis; GO:0009987 cellular process; GO:0010927 cellular comp…	GO:0005622 intracellular; GO:0005623 cell; GO:0005737 cytoplasm; GO:0005829 cytosol; GO:0005856 cytoskeleton; GO:0005859 muscle myosin complex; GO:0015629 actin cytoskeleton; GO:0016459 myosin complex; GO:0016460 myosin II complex; GO:0030016 myofibril; GO:0030017 sarcomere; GO:0030018 Z disc; GO:0031430 M band; GO:0031672 A band; GO:0031674 I band; GO:0032991 protein-containing complex; GO:00432…	GO:0003779 actin binding; GO:0005198 structural molecule activity; GO:0005200 structural constituent of cytoskeleton; GO:0005488 binding; GO:0005515 protein binding; GO:0008092 cytoskeletal protein binding; GO:0008307 structural constituent of muscle; GO:0042805 actinin binding; GO:0044877 protein-containing complex binding; GO:0051015 actin filament binding; GO:0051371 muscle alpha-actinin bindi…	PF07679; PF00041	Immunoglobulin I-set domain; Fibronectin type III domain
A0A287AJY7	176	S	0.729	0.0137618	Down	Myotilin isoform a(predicted) OS=Sus scrofa OX=9823 GN=MYOT PE=4 SV=2	MYOT	1.017	1.153	1.277	1.149	1.189	1.226	1.153	1.18933	0.984	0.856	0.76	0.866667	0.96	1.008	1.119	mitochondria	K19875	MYOT; myotilin		GO:0003008 system process; GO:0003012 muscle system process; GO:0006936 muscle contraction; GO:0032501 multicellular organismal process;	GO:0005622 intracellular; GO:0005623 cell; GO:0005737 cytoplasm; GO:0005856 cytoskeleton; GO:0015629 actin cytoskeleton; GO:0030016 myofibril; GO:0030017 sarcomere; GO:0030018 Z disc; GO:0031674 I band; GO:0043226 organelle; GO:0043228 non-membrane-bounded organelle; GO:0043229 intracellular organelle; GO:0043232 intracellular non-membrane-bounded organelle; GO:0043292 contractile fiber; GO:00990…	GO:0005198 structural molecule activity; GO:0005488 binding; GO:0005515 protein binding; GO:0008092 cytoskeletal protein binding; GO:0008307 structural constituent of muscle; GO:0042805 actinin binding; GO:0051393 alpha-actinin binding;	PF07679	Immunoglobulin I-set domain
A0A286ZYX8	132	S	0.758	0.00900044	Down	Fructose-bisphosphate aldolase OS=Sus scrofa OX=9823 GN=ALDOA PE=1 SV=2	ALDOA	0.907	1.256	0.927	1.03	1.427	1.483	1.387	1.43233	1.197	1.074	0.988	1.08633	1.067	1.033	1.243	cytoplasm	K01623	ALDO; fructose-bisphosphate aldolase, class I [EC:4.1.2.13]	map00010 Glycolysis / Gluconeogenesis; map00030 Pentose phosphate pathway; map00051 Fructose and mannose metabolism; map01100 Metabolic pathways; map01200 Carbon metabolism; map01230 Biosynthesis of amino acids; map04066 HIF-1 signaling pathway	GO:0005975 carbohydrate metabolic process; GO:0006082 organic acid metabolic process; GO:0006090 pyruvate metabolic process; GO:0006091 generation of precursor metabolites and energy; GO:0006096 glycolytic process; GO:0006139 nucleobase-containing compound metabolic process; GO:0006163 purine nucleotide metabolic process; GO:0006164 purine nucleotide biosynthetic process; GO:0006165 nucleoside di…		GO:0003824 catalytic activity; GO:0004332 fructose-bisphosphate aldolase activity; GO:0016829 lyase activity; GO:0016830 carbon-carbon lyase activity; GO:0016832 aldehyde-lyase activity;	PF00274	Fructose-bisphosphate aldolase class-I	G	KOG1557	Fructose-biphosphate aldolase
A0A286ZYX8	46	S	1.332	0.00333763	Up	Fructose-bisphosphate aldolase OS=Sus scrofa OX=9823 GN=ALDOA PE=1 SV=2	ALDOA	1.226	1.296	1.147	1.223	0.961	0.872	1.009	0.947333	1.266	1.296	1.223	1.26167	1.048	1.135	1.175	cytoplasm	K01623	ALDO; fructose-bisphosphate aldolase, class I [EC:4.1.2.13]	map00010 Glycolysis / Gluconeogenesis; map00030 Pentose phosphate pathway; map00051 Fructose and mannose metabolism; map01100 Metabolic pathways; map01200 Carbon metabolism; map01230 Biosynthesis of amino acids; map04066 HIF-1 signaling pathway	GO:0005975 carbohydrate metabolic process; GO:0006082 organic acid metabolic process; GO:0006090 pyruvate metabolic process; GO:0006091 generation of precursor metabolites and energy; GO:0006096 glycolytic process; GO:0006139 nucleobase-containing compound metabolic process; GO:0006163 purine nucleotide metabolic process; GO:0006164 purine nucleotide biosynthetic process; GO:0006165 nucleoside di…		GO:0003824 catalytic activity; GO:0004332 fructose-bisphosphate aldolase activity; GO:0016829 lyase activity; GO:0016830 carbon-carbon lyase activity; GO:0016832 aldehyde-lyase activity;	PF00274	Fructose-bisphosphate aldolase class-I	G	KOG1557	Fructose-biphosphate aldolase
A0A5G2QUQ6	237	T	1.342	0.00658885	Up	40S ribosomal protein S3 OS=Sus scrofa OX=9823 GN=RPS3 PE=1 SV=1	RPS3	0.887	1.023	0.971	0.960333	0.946	0.872	0.781	0.866333	1.135	1.161	1.191	1.16233	1	1.112	1.133	cytoplasm	K02985	RP-S3e, RPS3; small subunit ribosomal protein S3e	map03010 Ribosome; map05130 Pathogenic Escherichia coli infection	GO:0000184 nuclear-transcribed mRNA catabolic process, nonsense-mediated decay; GO:0000226 microtubule cytoskeleton organization; GO:0000302 response to reactive oxygen species; GO:0000956 nuclear-transcribed mRNA catabolic process; GO:0001817 regulation of cytokine production; GO:0001819 positive regulation of cytokine production; GO:0001932 regulation of protein phosphorylation; GO:0001934 posi…	GO:0001726 ruffle; GO:0005622 intracellular; GO:0005623 cell; GO:0005634 nucleus; GO:0005654 nucleoplasm; GO:0005730 nucleolus; GO:0005737 cytoplasm; GO:0005739 mitochondrion; GO:0005740 mitochondrial envelope; GO:0005743 mitochondrial inner membrane; GO:0005759 mitochondrial matrix; GO:0005783 endoplasmic reticulum; GO:0005789 endoplasmic reticulum membrane; GO:0005791 rough endoplasmic reticulu…	GO:0000702 oxidized base lesion DNA N-glycosylase activity; GO:0003676 nucleic acid binding; GO:0003677 DNA binding; GO:0003684 damaged DNA binding; GO:0003690 double-stranded DNA binding; GO:0003723 RNA binding; GO:0003729 mRNA binding; GO:0003735 structural constituent of ribosome; GO:0003824 catalytic activity; GO:0003906 DNA-(apurinic or apyrimidinic site) endonuclease activity; GO:0004518 nu…	PF07650; PF00189	KH domain; Ribosomal protein S3, C-terminal domain	J	KOG3181	40S ribosomal protein S3
A0A287B8N1	223	T	1.49	0.000233823	Up	ATP-dependent 6-phosphofructokinase OS=Sus scrofa OX=9823 GN=PFKM PE=1 SV=1	PFKM	0.822	0.977	0.814	0.871	0.889	0.943	0.876	0.902667	1.404	1.329	1.302	1.345	1.456	1.286	1.36	cytoplasm	K00850	pfkA, PFK; 6-phosphofructokinase 1 [EC:2.7.1.11]	map00010 Glycolysis / Gluconeogenesis; map00030 Pentose phosphate pathway; map00051 Fructose and mannose metabolism; map00052 Galactose metabolism; map01100 Metabolic pathways; map01200 Carbon metabolism; map01230 Biosynthesis of amino acids; map03018 RNA degradation; map04066 HIF-1 signaling pathway; map04152 AMPK signaling pathway; map04922 Glucagon signaling pathway; map05230 Central carbon me…	GO:0000272 polysaccharide catabolic process; GO:0001678 cellular glucose homeostasis; GO:0002791 regulation of peptide secretion; GO:0002793 positive regulation of peptide secretion; GO:0005975 carbohydrate metabolic process; GO:0005976 polysaccharide metabolic process; GO:0005977 glycogen metabolic process; GO:0005980 glycogen catabolic process; GO:0005996 monosaccharide metabolic process; GO:00…	GO:0005622 intracellular; GO:0005623 cell; GO:0005634 nucleus; GO:0005737 cytoplasm; GO:0005829 cytosol; GO:0005886 plasma membrane; GO:0005929 cilium; GO:0005945 6-phosphofructokinase complex; GO:0016020 membrane; GO:0016324 apical plasma membrane; GO:0031514 motile cilium; GO:0032991 protein-containing complex; GO:0036126 sperm flagellum; GO:0042995 cell projection; GO:0043226 organelle; GO:004…	GO:0000166 nucleotide binding; GO:0003824 catalytic activity; GO:0003872 6-phosphofructokinase activity; GO:0005488 binding; GO:0005515 protein binding; GO:0005524 ATP binding; GO:0008022 protein C-terminus binding; GO:0008144 drug binding; GO:0008443 phosphofructokinase activity; GO:0016208 AMP binding; GO:0016301 kinase activity; GO:0016740 transferase activity; GO:0016772 transferase activity,…	PF00365	Phosphofructokinase	F	KOG2440	Pyrophosphate-dependent phosphofructo-1-kinase
A0A286ZNK4	47	T	1.36	0.0384729	Up	Yes1 associated transcriptional regulator OS=Sus scrofa OX=9823 GN=YAP1 PE=1 SV=1	YAP1	0.938	0.826	0.843	0.869	0.976	0.839	0.84	0.885	1.369	1.222	1.019	1.20333	1.019	1.245	1.241	nucleus	K16687	YAP1, Yki; transcriptional coactivator YAP1	map04390 Hippo signaling pathway; map04391 Hippo signaling pathway - fly; map04392 Hippo signaling pathway - multiple species	GO:0000902 cell morphogenesis; GO:0001101 response to acid chemical; GO:0001568 blood vessel development; GO:0001570 vasculogenesis; GO:0001763 morphogenesis of a branching structure; GO:0001894 tissue homeostasis; GO:0001944 vasculature development; GO:0002009 morphogenesis of an epithelium; GO:0002682 regulation of immune system process; GO:0003007 heart morphogenesis; GO:0003008 system process…	GO:0005622 intracellular; GO:0005623 cell; GO:0005634 nucleus; GO:0005654 nucleoplasm; GO:0005667 transcription regulator complex; GO:0005737 cytoplasm; GO:0005829 cytosol; GO:0016020 membrane; GO:0031974 membrane-enclosed lumen; GO:0031981 nuclear lumen; GO:0032991 protein-containing complex; GO:0043226 organelle; GO:0043227 membrane-bounded organelle; GO:0043229 intracellular organelle; GO:0043…	GO:0000976 transcription regulatory region sequence-specific DNA binding; GO:0000977 RNA polymerase II transcription regulatory region sequence-specific DNA binding; GO:0000978 RNA polymerase II cis-regulatory region sequence-specific DNA binding; GO:0000987 cis-regulatory region sequence-specific DNA binding; GO:0001067 regulatory region nucleic acid binding; GO:0003676 nucleic acid binding; GO:…	PF00397	WW domain	K	KOG0940	Ubiquitin protein ligase RSP5/NEDD4
A0A5G2Q8W0	217	S	0.739	0.0384037	Down	EMAP like 1 OS=Sus scrofa OX=9823 GN=EML1 PE=1 SV=1	EML1	1.287	0.979	1.202	1.156	1.402	1.191	1.307	1.3	0.909	1.134	0.841	0.961333	1.407	1.317	1.081	nucleus	K18595	EML1_2; echinoderm microtubule-associated protein-like 1/2		GO:0000226 microtubule cytoskeleton organization; GO:0000278 mitotic cell cycle; GO:0002244 hematopoietic progenitor cell differentiation; GO:0002376 immune system process; GO:0002520 immune system development; GO:0006996 organelle organization; GO:0007010 cytoskeleton organization; GO:0007017 microtubule-based process; GO:0007049 cell cycle; GO:0007051 spindle organization; GO:0007052 mitotic sp…	GO:0005622 intracellular; GO:0005623 cell; GO:0005737 cytoplasm; GO:0005829 cytosol; GO:0005856 cytoskeleton; GO:0005875 microtubule associated complex; GO:0015630 microtubule cytoskeleton; GO:0032991 protein-containing complex; GO:0043226 organelle; GO:0043228 non-membrane-bounded organelle; GO:0043229 intracellular organelle; GO:0043232 intracellular non-membrane-bounded organelle;	GO:0005488 binding; GO:0005509 calcium ion binding; GO:0005515 protein binding; GO:0008017 microtubule binding; GO:0008092 cytoskeletal protein binding; GO:0015631 tubulin binding; GO:0043167 ion binding; GO:0043169 cation binding; GO:0046872 metal ion binding;			S	KOG2106	Uncharacterized conserved protein, contains HELP and WD40 domains
A0A287B830	68	S	0.635	0.00867259	Down	Microtubule-associated protein OS=Sus scrofa OX=9823 GN=MAPT PE=1 SV=1	MAPT	0.675	0.937	0.722	0.778	1.348	1.279	1.295	1.30733	0.925	0.883	0.681	0.829667	0.741	0.971	0.939	nucleus	K04380	MAPT, TAU; microtubule-associated protein tau	map04010 MAPK signaling pathway; map05010 Alzheimer disease	GO:0000003 reproduction; GO:0000226 microtubule cytoskeleton organization; GO:0000302 response to reactive oxygen species; GO:0000902 cell morphogenesis; GO:0000904 cell morphogenesis involved in differentiation; GO:0001558 regulation of cell growth; GO:0001764 neuron migration; GO:0001774 microglial cell activation; GO:0001775 cell activation; GO:0002274 myeloid leukocyte activation; GO:0002376 …	GO:0005576 extracellular region; GO:0005622 intracellular; GO:0005623 cell; GO:0005634 nucleus; GO:0005654 nucleoplasm; GO:0005737 cytoplasm; GO:0005739 mitochondrion; GO:0005829 cytosol; GO:0005856 cytoskeleton; GO:0005874 microtubule; GO:0005875 microtubule associated complex; GO:0005886 plasma membrane; GO:0005929 cilium; GO:0005930 axoneme; GO:0009898 cytoplasmic side of plasma membrane; GO:0…	GO:0003676 nucleic acid binding; GO:0003677 DNA binding; GO:0003680 AT DNA binding; GO:0003690 double-stranded DNA binding; GO:0003697 single-stranded DNA binding; GO:0003723 RNA binding; GO:0003779 actin binding; GO:0005102 signaling receptor binding; GO:0005488 binding; GO:0005515 protein binding; GO:0005543 phospholipid binding; GO:0008017 microtubule binding; GO:0008092 cytoskeletal protein b…			Z	KOG2418	Microtubule-associated protein TAU
A0A287B830	612	S	0.702	0.0307839	Down	Microtubule-associated protein OS=Sus scrofa OX=9823 GN=MAPT PE=1 SV=1	MAPT	1.202	1.207	1.074	1.161	1.131	1.009	1.025	1.055	0.821	0.807	0.594	0.740667	0.45	0.801	0.772	nucleus	K04380	MAPT, TAU; microtubule-associated protein tau	map04010 MAPK signaling pathway; map05010 Alzheimer disease	GO:0000003 reproduction; GO:0000226 microtubule cytoskeleton organization; GO:0000302 response to reactive oxygen species; GO:0000902 cell morphogenesis; GO:0000904 cell morphogenesis involved in differentiation; GO:0001558 regulation of cell growth; GO:0001764 neuron migration; GO:0001774 microglial cell activation; GO:0001775 cell activation; GO:0002274 myeloid leukocyte activation; GO:0002376 …	GO:0005576 extracellular region; GO:0005622 intracellular; GO:0005623 cell; GO:0005634 nucleus; GO:0005654 nucleoplasm; GO:0005737 cytoplasm; GO:0005739 mitochondrion; GO:0005829 cytosol; GO:0005856 cytoskeleton; GO:0005874 microtubule; GO:0005875 microtubule associated complex; GO:0005886 plasma membrane; GO:0005929 cilium; GO:0005930 axoneme; GO:0009898 cytoplasmic side of plasma membrane; GO:0…	GO:0003676 nucleic acid binding; GO:0003677 DNA binding; GO:0003680 AT DNA binding; GO:0003690 double-stranded DNA binding; GO:0003697 single-stranded DNA binding; GO:0003723 RNA binding; GO:0003779 actin binding; GO:0005102 signaling receptor binding; GO:0005488 binding; GO:0005515 protein binding; GO:0005543 phospholipid binding; GO:0008017 microtubule binding; GO:0008092 cytoskeletal protein b…			Z	KOG2418	Microtubule-associated protein TAU
A0A286ZYS8	2324	T	0.72	0.00451557	Down	Cardiomyopathy associated 5 OS=Sus scrofa OX=9823 GN=CMYA5 PE=1 SV=2	CMYA5	1.479	1.642	1.506	1.54233	1.304	1.203	1.214	1.24033	0.978	0.882	0.819	0.893	0.781	0.924	0.966	nucleus							PF00041	Fibronectin type III domain	O	KOG2177	Predicted E3 ubiquitin ligase
A0A286ZYS8	1593	S	0.606	0.00589368	Down	Cardiomyopathy associated 5 OS=Sus scrofa OX=9823 GN=CMYA5 PE=1 SV=2	CMYA5	0.889	0.895	0.798	0.860667	1.004	0.91	0.994	0.969333	0.674	0.594	0.495	0.587667	0.542	0.691	0.651	nucleus							PF00041	Fibronectin type III domain	O	KOG2177	Predicted E3 ubiquitin ligase
A0A286ZYS8	1299	S	0.645	0.00911634	Down	Cardiomyopathy associated 5 OS=Sus scrofa OX=9823 GN=CMYA5 PE=1 SV=2	CMYA5	1.233	1.414	1.402	1.34967	1.401	1.472	1.243	1.372	1.01	0.875	0.768	0.884333	0.693	0.936	1.054	nucleus							PF00041	Fibronectin type III domain	O	KOG2177	Predicted E3 ubiquitin ligase
A0A286ZYS8	482	T	1.403	0.00392012	Up	Cardiomyopathy associated 5 OS=Sus scrofa OX=9823 GN=CMYA5 PE=1 SV=2	CMYA5	0.825	0.941		0.883	0.744	0.722		0.733	1.044	1.013		1.0285	1.214	1.353		nucleus							PF00041	Fibronectin type III domain	O	KOG2177	Predicted E3 ubiquitin ligase
A0A286ZYS8	45	S	1.659	0.0280547	Up	Cardiomyopathy associated 5 OS=Sus scrofa OX=9823 GN=CMYA5 PE=1 SV=2	CMYA5	0.618	0.626		0.622	0.762	0.753		0.7575	1.149	1.364		1.2565	1.334	1.104		nucleus							PF00041	Fibronectin type III domain	O	KOG2177	Predicted E3 ubiquitin ligase
A0A286ZYS8	52	S	2.044	0.0148915	Up	Cardiomyopathy associated 5 OS=Sus scrofa OX=9823 GN=CMYA5 PE=1 SV=2	CMYA5	0.523	0.707	0.34	0.523333	0.66	0.734	0.434	0.609333	1.155	1.132	1.449	1.24533	0.991	1.066	1.019	nucleus							PF00041	Fibronectin type III domain	O	KOG2177	Predicted E3 ubiquitin ligase
A0A286ZYS8	2089	S	0.631	0.00512413	Down	Cardiomyopathy associated 5 OS=Sus scrofa OX=9823 GN=CMYA5 PE=1 SV=2	CMYA5	1.058	1.215	1.062	1.11167	1.038	1.082	1.09	1.07	0.784	0.651	0.592	0.675667	0.515	0.571	0.615	nucleus							PF00041	Fibronectin type III domain	O	KOG2177	Predicted E3 ubiquitin ligase
F1RG85	2418	T	0.693	0.0440667	Down	Myosin XVIIIB OS=Sus scrofa OX=9823 GN=MYO18B PE=3 SV=3	MYO18B		1.601	1.349	1.475		1.367	1.327	1.347		1.007	0.86	0.9335		1.071	0.753	nucleus	K10362	MYO18; myosin XVIII			GO:0005622 intracellular; GO:0005623 cell; GO:0005634 nucleus; GO:0005737 cytoplasm; GO:0005856 cytoskeleton; GO:0015629 actin cytoskeleton; GO:0016459 myosin complex; GO:0016461 unconventional myosin complex; GO:0030016 myofibril; GO:0030017 sarcomere; GO:0032991 protein-containing complex; GO:0043226 organelle; GO:0043227 membrane-bounded organelle; GO:0043228 non-membrane-bounded organelle; GO…		PF00063	Myosin head (motor domain)	Z	KOG0161	Myosin class II heavy chain
F1SUQ5	362	S	1.573	0.0072099	Up	Ubiquitin protein ligase E3 component n-recognin 4 OS=Sus scrofa OX=9823 GN=UBR4 PE=1 SV=4	UBR4	1.322	1.397	1.379	1.366	1.036	0.947	0.977	0.986667	1.758	1.317	1.58	1.55167	1.098	1.321	1.188	plasma membrane	K10691	UBR4, ZUBR1; E3 ubiquitin-protein ligase UBR4 [EC:2.3.2.27]	map05165 Human papillomavirus infection; map05203 Viral carcinogenesis						T	KOG1776	Zn-binding protein Push
A0A286ZMT9	529	S	0.722	0.0330525	Down	BCL2 associated transcription factor 1 OS=Sus scrofa OX=9823 GN=BCLAF1 PE=1 SV=1	BCLAF1	0.757	0.865	0.667	0.763	1.38	1.123	1.45	1.31767	1.049	0.965	0.842	0.952	0.74	0.848	0.951	nucleus	K13087	BCLAF1; bcl2 associated transcription factor 1		GO:0000266 mitochondrial fission; GO:0006091 generation of precursor metabolites and energy; GO:0006355 regulation of transcription, DNA-templated; GO:0006915 apoptotic process; GO:0006950 response to stress; GO:0006996 organelle organization; GO:0007005 mitochondrion organization; GO:0008152 metabolic process; GO:0008219 cell death; GO:0009060 aerobic respiration; GO:0009889 regulation of biosyn…	GO:0005622 intracellular; GO:0005623 cell; GO:0005634 nucleus; GO:0005654 nucleoplasm; GO:0005737 cytoplasm; GO:0005739 mitochondrion; GO:0016604 nuclear body; GO:0016607 nuclear speck; GO:0031974 membrane-enclosed lumen; GO:0031981 nuclear lumen; GO:0043226 organelle; GO:0043227 membrane-bounded organelle; GO:0043229 intracellular organelle; GO:0043231 intracellular membrane-bounded organelle; G…	GO:0003676 nucleic acid binding; GO:0003677 DNA binding; GO:0005488 binding; GO:0097159 organic cyclic compound binding; GO:1901363 heterocyclic compound binding;
I3L829	149	S	1.427	0.00094743	Up	NPL4 homolog, ubiquitin recognition factor OS=Sus scrofa OX=9823 GN=NPLOC4 PE=1 SV=3	NPLOC4	0.757	0.959	0.657	0.791	0.881	0.818	0.905	0.868	1.304	1.189	1.223	1.23867	1.173	1.048	1.235	cytoplasm	K14015	NPLOC4, NPL4; nuclear protein localization protein 4 homolog	map04141 Protein processing in endoplasmic reticulum	GO:0000731 DNA synthesis involved in DNA repair; GO:0001817 regulation of cytokine production; GO:0001818 negative regulation of cytokine production; GO:0002682 regulation of immune system process; GO:0002683 negative regulation of immune system process; GO:0002697 regulation of immune effector process; GO:0002698 negative regulation of immune effector process; GO:0002831 regulation of response t…	GO:0005622 intracellular; GO:0005623 cell; GO:0005634 nucleus; GO:0005654 nucleoplasm; GO:0005737 cytoplasm; GO:0005783 endoplasmic reticulum; GO:0005789 endoplasmic reticulum membrane; GO:0005829 cytosol; GO:0012505 endomembrane system; GO:0016020 membrane; GO:0031974 membrane-enclosed lumen; GO:0031981 nuclear lumen; GO:0031984 organelle subcompartment; GO:0032991 protein-containing complex; GO…	GO:0005488 binding; GO:0005515 protein binding; GO:0019899 enzyme binding; GO:0031625 ubiquitin protein ligase binding; GO:0032182 ubiquitin-like protein binding; GO:0043130 ubiquitin binding; GO:0044389 ubiquitin-like protein ligase binding; GO:0044877 protein-containing complex binding; GO:0051117 ATPase binding;			UY	KOG2834	Nuclear pore complex, rNpl4 component (sc Npl4)
A0A287AT06	93	T	0.553	0.000227392	Down	High mobility group nucleosome-binding domain-containing protein 3 OS=Sus scrofa OX=9823 GN=HMGN3 PE=3 SV=1	HMGN3	1.317	1.424	1.225	1.322	0.985	1.097	1.09	1.05733	0.622	0.563	0.57	0.585	0.425	0.499	0.533	nucleus	K11301	HMGN3, TRIP7; high-mobility group nucleosome-binding domain-containing protein 3			GO:0005622 intracellular; GO:0005623 cell; GO:0005634 nucleus; GO:0005654 nucleoplasm; GO:0005737 cytoplasm; GO:0005829 cytosol; GO:0031974 membrane-enclosed lumen; GO:0031981 nuclear lumen; GO:0043226 organelle; GO:0043227 membrane-bounded organelle; GO:0043229 intracellular organelle; GO:0043231 intracellular membrane-bounded organelle; GO:0043233 organelle lumen; GO:0070013 intracellular organ…	GO:0005102 signaling receptor binding; GO:0005488 binding; GO:0005515 protein binding; GO:0008134 transcription factor binding; GO:0035257 nuclear hormone receptor binding; GO:0046966 thyroid hormone receptor binding; GO:0051427 hormone receptor binding;
F1RMJ9	391	S	1.303	0.0210141	Up	Oxysterol-binding protein OS=Sus scrofa OX=9823 GN=OSBP PE=1 SV=2	OSBP	0.887		0.91	0.8985	0.957		0.941	0.949	1.284		1.19	1.237	1.131		1.218	cytoplasm,nucleus	K20456	OSBP; oxysterol-binding protein 1					PF00169	PH domain	T	KOG1737	Oxysterol-binding protein
F1S2J4	845	S	0.715	0.0177338	Down	Enhancer of mRNA-decapping protein 4 OS=Sus scrofa OX=9823 GN=EDC4 PE=1 SV=3	EDC4	0.867	0.92	0.881	0.889333	1.036	0.811	0.949	0.932	0.711	0.68	0.607	0.666	0.681	0.91	0.852	nucleus	K12616	EDC4; enhancer of mRNA-decapping protein 4	map03018 RNA degradation	GO:0000288 nuclear-transcribed mRNA catabolic process, deadenylation-dependent decay; GO:0000291 nuclear-transcribed mRNA catabolic process, exonucleolytic; GO:0000956 nuclear-transcribed mRNA catabolic process; GO:0006139 nucleobase-containing compound metabolic process; GO:0006401 RNA catabolic process; GO:0006402 mRNA catabolic process; GO:0006725 cellular aromatic compound metabolic process; …	GO:0000932 P-body; GO:0005622 intracellular; GO:0005623 cell; GO:0005634 nucleus; GO:0005654 nucleoplasm; GO:0005737 cytoplasm; GO:0005829 cytosol; GO:0031974 membrane-enclosed lumen; GO:0031981 nuclear lumen; GO:0032991 protein-containing complex; GO:0035770 ribonucleoprotein granule; GO:0036464 cytoplasmic ribonucleoprotein granule; GO:0043226 organelle; GO:0043227 membrane-bounded organelle; G…				S	KOG1916	Nuclear protein, contains WD40 repeats
F1RL66	388	S	0.75	0.0425328	Down	Treacle ribosome biogenesis factor 1 OS=Sus scrofa OX=9823 GN=TCOF1 PE=1 SV=3	TCOF1	0.657	0.474	0.715	0.615333	0.802	0.891	0.89	0.861	0.684	0.722	0.532	0.646	0.549	1.037	0.767	nucleus	K14562	TCOF1; Treacher Collins syndrome protein	map03008 Ribosome biogenesis in eukaryotes	GO:0001501 skeletal system development; GO:0001837 epithelial to mesenchymal transition; GO:0006139 nucleobase-containing compound metabolic process; GO:0006351 transcription, DNA-templated; GO:0006360 transcription by RNA polymerase I; GO:0006417 regulation of translation; GO:0006725 cellular aromatic compound metabolic process; GO:0006807 nitrogen compound metabolic process; GO:0007275 multicel…	GO:0001650 fibrillar center; GO:0005622 intracellular; GO:0005623 cell; GO:0005634 nucleus; GO:0005730 nucleolus; GO:0005737 cytoplasm; GO:0005829 cytosol; GO:0031974 membrane-enclosed lumen; GO:0031981 nuclear lumen; GO:0043226 organelle; GO:0043227 membrane-bounded organelle; GO:0043228 non-membrane-bounded organelle; GO:0043229 intracellular organelle; GO:0043231 intracellular membrane-bounded…	GO:0001042 RNA polymerase I core binding; GO:0005215 transporter activity; GO:0005488 binding; GO:0005515 protein binding; GO:0019899 enzyme binding; GO:0043175 RNA polymerase core enzyme binding; GO:0046982 protein heterodimerization activity; GO:0046983 protein dimerization activity; GO:0070063 RNA polymerase binding; GO:0097110 scaffold protein binding;
A0A5G2R2X0	89	T	1.532	0.0116802	Up	FXYD domain-containing ion transport regulator OS=Sus scrofa OX=9823 GN=FXYD7 PE=1 SV=1	FXYD7	0.594	0.808	0.72	0.707333	0.883	0.713	0.647	0.747667	1.207	1.069	1.16	1.14533	0.966	1.05	0.976	plasma membrane	K13364	FXYD7; FXYD domain-containing ion transport regulator 7		GO:0002028 regulation of sodium ion transport; GO:0003008 system process; GO:0003012 muscle system process; GO:0006810 transport; GO:0006811 ion transport; GO:0006820 anion transport; GO:0006821 chloride transport; GO:0006873 cellular ion homeostasis; GO:0006874 cellular calcium ion homeostasis; GO:0006875 cellular metal ion homeostasis; GO:0006936 muscle contraction; GO:0006937 regulation of mus…	GO:0005623 cell; GO:0005886 plasma membrane; GO:0005887 integral component of plasma membrane; GO:0005890 sodium:potassium-exchanging ATPase complex; GO:0005901 caveola; GO:0005911 cell-cell junction; GO:0014704 intercalated disc; GO:0016020 membrane; GO:0016021 integral component of membrane; GO:0016324 apical plasma membrane; GO:0030054 cell junction; GO:0030315 T-tubule; GO:0031224 intrinsic c…	GO:0005215 transporter activity; GO:0005216 ion channel activity; GO:0005253 anion channel activity; GO:0005254 chloride channel activity; GO:0005488 binding; GO:0005515 protein binding; GO:0008092 cytoskeletal protein binding; GO:0008509 anion transmembrane transporter activity; GO:0015075 ion transmembrane transporter activity; GO:0015103 inorganic anion transmembrane transporter activity; GO:0…
A0A287BHM1	224	T	1.317	0.00606519	Up	Tropomyosin alpha-1 chain OS=Sus scrofa OX=9823 GN=TPM1 PE=1 SV=2	TPM1	0.961	1.135	1.075	1.057	0.919	1.057	0.977	0.984333	1.375	1.285	1.229	1.29633	1.165	1.17	1.193	cytoplasm	K10373	TPM1; tropomyosin 1	map04260 Cardiac muscle contraction; map04261 Adrenergic signaling in cardiomyocytes; map05206 MicroRNAs in cancer; map05410 Hypertrophic cardiomyopathy (HCM); map05414 Dilated cardiomyopathy (DCM)	GO:0000302 response to reactive oxygen species; GO:0001701 in utero embryonic development; GO:0001993 regulation of systemic arterial blood pressure by norepinephrine-epinephrine; GO:0001996 positive regulation of heart rate by epinephrine-norepinephrine; GO:0002027 regulation of heart rate; GO:0003007 heart morphogenesis; GO:0003008 system process; GO:0003012 muscle system process; GO:0003013 ci…	GO:0001725 stress fiber; GO:0001726 ruffle; GO:0005622 intracellular; GO:0005623 cell; GO:0005737 cytoplasm; GO:0005829 cytosol; GO:0005856 cytoskeleton; GO:0005862 muscle thin filament tropomyosin; GO:0005865 striated muscle thin filament; GO:0005884 actin filament; GO:0005886 plasma membrane; GO:0015629 actin cytoskeleton; GO:0016020 membrane; GO:0030016 myofibril; GO:0030017 sarcomere; GO:0031…	GO:0003779 actin binding; GO:0005198 structural molecule activity; GO:0005200 structural constituent of cytoskeleton; GO:0005488 binding; GO:0005515 protein binding; GO:0008092 cytoskeletal protein binding; GO:0008307 structural constituent of muscle; GO:0019904 protein domain specific binding; GO:0042802 identical protein binding; GO:0042803 protein homodimerization activity; GO:0044877 protein-…			Z	KOG1003	Actin filament-coating protein tropomyosin
F1STE8	165	S	0.622	0.000771024	Down	Eukaryotic translation initiation factor 5B OS=Sus scrofa OX=9823 GN=EIF5B PE=1 SV=4	EIF5B	0.963	1.054	1.114	1.04367	1.168	1.109	1.163	1.14667	0.778	0.703	0.657	0.712667	0.498	0.492	0.812	nucleus	K03243	EIF5B; translation initiation factor 5B	map03013 RNA transport	GO:0006412 translation; GO:0006413 translational initiation; GO:0006417 regulation of translation; GO:0006446 regulation of translational initiation; GO:0006518 peptide metabolic process; GO:0006807 nitrogen compound metabolic process; GO:0008152 metabolic process; GO:0009058 biosynthetic process; GO:0009059 macromolecule biosynthetic process; GO:0009889 regulation of biosynthetic process; GO:000…	GO:0005622 intracellular; GO:0005623 cell; GO:0005737 cytoplasm; GO:0005829 cytosol;	GO:0003676 nucleic acid binding; GO:0003723 RNA binding; GO:0003743 translation initiation factor activity; GO:0005488 binding; GO:0008135 translation factor activity, RNA binding; GO:0097159 organic cyclic compound binding; GO:1901363 heterocyclic compound binding;	PF00009; PF03144; PF11987	Elongation factor Tu GTP binding domain; Elongation factor Tu domain 2; Translation-initiation factor 2	J	KOG1144	Translation initiation factor 5B (eIF-5B)
A0A287B2Z1	498	T	0.629	0.0120386	Down	Calcium channel voltage-dependent subunit beta 1 OS=Sus scrofa OX=9823 GN=CACNB1 PE=3 SV=1	CACNB1	1.499	1.772	1.631	1.634	1.264	1.328	1.416	1.336	0.996	0.828	0.696	0.84	0.672	0.657	0.694	nucleus	K04862	CACNB1; voltage-dependent calcium channel beta-1	map04010 MAPK signaling pathway; map04260 Cardiac muscle contraction; map04261 Adrenergic signaling in cardiomyocytes; map04921 Oxytocin signaling pathway; map05410 Hypertrophic cardiomyopathy (HCM); map05412 Arrhythmogenic right ventricular cardiomyopathy (ARVC); map05414 Dilated cardiomyopathy (DCM)	GO:0006605 protein targeting; GO:0006612 protein targeting to membrane; GO:0006810 transport; GO:0006811 ion transport; GO:0006812 cation transport; GO:0006816 calcium ion transport; GO:0006886 intracellular protein transport; GO:0007154 cell communication; GO:0007267 cell-cell signaling; GO:0007268 chemical synaptic transmission; GO:0007528 neuromuscular junction development; GO:0008104 protein …	GO:0005622 intracellular; GO:0005623 cell; GO:0005737 cytoplasm; GO:0005783 endoplasmic reticulum; GO:0005886 plasma membrane; GO:0005891 voltage-gated calcium channel complex; GO:0012505 endomembrane system; GO:0016020 membrane; GO:0016021 integral component of membrane; GO:0016528 sarcoplasm; GO:0016529 sarcoplasmic reticulum; GO:0030315 T-tubule; GO:0031224 intrinsic component of membrane; GO:…	GO:0005215 transporter activity; GO:0005216 ion channel activity; GO:0005244 voltage-gated ion channel activity; GO:0005245 voltage-gated calcium channel activity; GO:0005261 cation channel activity; GO:0005262 calcium channel activity; GO:0005488 binding; GO:0005515 protein binding; GO:0008324 cation transmembrane transporter activity; GO:0008331 high voltage-gated calcium channel activity; GO:0…	PF12052; PF00625	Voltage gated calcium channel subunit beta domain 4Aa N terminal; Guanylate kinase	T	KOG3812	L-type voltage-dependent Ca2+ channel, beta subunit
F1SDV2	457	S	0.605	0.00477516	Down	CAP-ZIP_m domain-containing protein OS=Sus scrofa OX=9823 GN=LOC100522401 PE=1 SV=4	LOC100522401	1.103	1.15	0.975	1.076	1.211	1.041	1.125	1.12567	0.784	0.657	0.601	0.680667	0.709	0.954	0.979	nucleus	K18462	FAM21; WASH complex subunit FAM21	map04144 Endocytosis	GO:0006810 transport; GO:0008064 regulation of actin polymerization or depolymerization; GO:0009987 cellular process; GO:0010638 positive regulation of organelle organization; GO:0010769 regulation of cell morphogenesis involved in differentiation; GO:0010810 regulation of cell-substrate adhesion; GO:0016043 cellular component organization; GO:0016192 vesicle-mediated transport; GO:0016197 endoso…	GO:0005622 intracellular; GO:0005623 cell; GO:0005634 nucleus; GO:0005730 nucleolus; GO:0005737 cytoplasm; GO:0005768 endosome; GO:0005769 early endosome; GO:0005829 cytosol; GO:0005886 plasma membrane; GO:0012505 endomembrane system; GO:0016020 membrane; GO:0031410 cytoplasmic vesicle; GO:0031974 membrane-enclosed lumen; GO:0031981 nuclear lumen; GO:0031982 vesicle; GO:0032991 protein-containing…	GO:0005488 binding; GO:0005543 phospholipid binding; GO:0005546 phosphatidylinositol-4,5-bisphosphate binding; GO:0005547 phosphatidylinositol-3,4,5-trisphosphate binding; GO:0008289 lipid binding; GO:0010314 phosphatidylinositol-5-phosphate binding; GO:0032266 phosphatidylinositol-3-phosphate binding; GO:0035091 phosphatidylinositol binding; GO:0043167 ion binding; GO:0043168 anion binding; GO:0…
A0A5G2QUU7	67	S	0.404	0.000564616	Down	Protein phosphatase 1 regulatory inhibitor subunit 1A OS=Sus scrofa OX=9823 GN=PPP1R1A PE=1 SV=1	PPP1R1A	1.42	1.587	1.407	1.47133	0.944	0.942	1.018	0.968	0.436	0.411	0.327	0.391333	0.328	0.345	0.328	nucleus	K08050	PPP1R1A; protein phosphatase 1 regulatory subunit 1A	map04261 Adrenergic signaling in cardiomyocytes; map04720 Long-term potentiation	GO:0001932 regulation of protein phosphorylation; GO:0001933 negative regulation of protein phosphorylation; GO:0006469 negative regulation of protein kinase activity; GO:0007154 cell communication; GO:0007165 signal transduction; GO:0009892 negative regulation of metabolic process; GO:0009987 cellular process; GO:0010563 negative regulation of phosphorus metabolic process; GO:0010605 negative re…	GO:0005576 extracellular region; GO:0005615 extracellular space; GO:0005622 intracellular; GO:0005623 cell; GO:0005737 cytoplasm; GO:0030016 myofibril; GO:0043226 organelle; GO:0043228 non-membrane-bounded organelle; GO:0043229 intracellular organelle; GO:0043232 intracellular non-membrane-bounded organelle; GO:0043292 contractile fiber; GO:0098723 skeletal muscle myofibril; GO:0099080 supramolec…	GO:0004857 enzyme inhibitor activity; GO:0004864 protein phosphatase inhibitor activity; GO:0004865 protein serine/threonine phosphatase inhibitor activity; GO:0019208 phosphatase regulator activity; GO:0019212 phosphatase inhibitor activity; GO:0019888 protein phosphatase regulator activity; GO:0030234 enzyme regulator activity; GO:0098772 molecular function regulator;
A0A287B6W8	365	S	0.744	0.0153678	Down	Apoptotic chromatin condensation inducer 1 OS=Sus scrofa OX=9823 GN=ACIN1 PE=1 SV=2	ACIN1	0.948	0.907		0.9275	1.062	1.028		1.045	0.803	0.751		0.777	0.672	0.978		nucleus	K12875	ACIN1, ACINUS; apoptotic chromatin condensation inducer in the nucleus	map03013 RNA transport; map03015 mRNA surveillance pathway; map03040 Spliceosome	GO:0002262 myeloid cell homeostasis; GO:0002376 immune system process; GO:0002520 immune system development; GO:0002682 regulation of immune system process; GO:0002684 positive regulation of immune system process; GO:0002761 regulation of myeloid leukocyte differentiation; GO:0002763 positive regulation of myeloid leukocyte differentiation; GO:0006323 DNA packaging; GO:0006915 apoptotic process; …	GO:0005622 intracellular; GO:0005623 cell; GO:0005634 nucleus; GO:0005654 nucleoplasm; GO:0005730 nucleolus; GO:0005737 cytoplasm; GO:0005829 cytosol; GO:0005886 plasma membrane; GO:0016020 membrane; GO:0016604 nuclear body; GO:0016607 nuclear speck; GO:0031974 membrane-enclosed lumen; GO:0031981 nuclear lumen; GO:0032991 protein-containing complex; GO:0043226 organelle; GO:0043227 membrane-bound…	GO:0003676 nucleic acid binding; GO:0003824 catalytic activity; GO:0005488 binding; GO:0005515 protein binding; GO:0016462 pyrophosphatase activity; GO:0016787 hydrolase activity; GO:0016817 hydrolase activity, acting on acid anhydrides; GO:0016818 hydrolase activity, acting on acid anhydrides, in phosphorus-containing anhydrides; GO:0016887 ATPase activity; GO:0017111 nucleoside-triphosphatase a…			B	KOG2416	Acinus (induces apoptotic chromatin condensation)
A0A286ZJD3	220	S	1.502	0.00363685	Up	Spen family transcriptional repressor OS=Sus scrofa OX=9823 GN=SPEN PE=4 SV=2	SPEN	0.767	0.988		0.8775	0.922	0.956		0.939	1.434	1.387		1.4105	1.046	1.226		nucleus				GO:0000122 negative regulation of transcription by RNA polymerase II; GO:0000375 RNA splicing, via transesterification reactions; GO:0000377 RNA splicing, via transesterification reactions with bulged adenosine as nucleophile; GO:0000398 mRNA splicing, via spliceosome; GO:0006139 nucleobase-containing compound metabolic process; GO:0006355 regulation of transcription, DNA-templated; GO:0006357 re…	GO:0005622 intracellular; GO:0005623 cell; GO:0005634 nucleus; GO:0005654 nucleoplasm; GO:0017053 transcription repressor complex; GO:0031974 membrane-enclosed lumen; GO:0031981 nuclear lumen; GO:0032991 protein-containing complex; GO:0043226 organelle; GO:0043227 membrane-bounded organelle; GO:0043229 intracellular organelle; GO:0043231 intracellular membrane-bounded organelle; GO:0043233 organe…	GO:0001085 RNA polymerase II transcription factor binding; GO:0003676 nucleic acid binding; GO:0003677 DNA binding; GO:0003697 single-stranded DNA binding; GO:0003700 DNA-binding transcription factor activity; GO:0003712 transcription coregulator activity; GO:0003714 transcription corepressor activity; GO:0005488 binding; GO:0005515 protein binding; GO:0008134 transcription factor binding; GO:009…	PF00076	RNA recognition motif. (a.k.a. RRM, RBD, or RNP domain)	A	KOG0112	Large RNA-binding protein (RRM superfamily)
A0A5G2R391	47	S	0.642	0.0334055	Down	N-myristoyltransferase 1 OS=Sus scrofa OX=9823 GN=NMT1 PE=1 SV=1	NMT1	1.285	1.31	1.358	1.31767	0.956	0.885	0.966	0.935667	0.702	0.655	0.444	0.600333	0.59	0.803	0.518	nucleus	K00671	NMT; glycylpeptide N-tetradecanoyltransferase [EC:2.3.1.97]		GO:0001701 in utero embryonic development; GO:0006464 cellular protein modification process; GO:0006497 protein lipidation; GO:0006498 N-terminal protein lipidation; GO:0006499 N-terminal protein myristoylation; GO:0006807 nitrogen compound metabolic process; GO:0006810 transport; GO:0006839 mitochondrial transport; GO:0006996 organelle organization; GO:0007005 mitochondrion organization; GO:0007…	GO:0005622 intracellular; GO:0005623 cell; GO:0005737 cytoplasm; GO:0005829 cytosol; GO:0005886 plasma membrane; GO:0016020 membrane; GO:0019898 extrinsic component of membrane; GO:0071944 cell periphery;	GO:0003824 catalytic activity; GO:0004379 glycylpeptide N-tetradecanoyltransferase activity; GO:0016410 N-acyltransferase activity; GO:0016740 transferase activity; GO:0016746 transferase activity, transferring acyl groups; GO:0016747 transferase activity, transferring acyl groups other than amino-acyl groups; GO:0019107 myristoyltransferase activity;			I	KOG2779	N-myristoyl transferase
I3LPY1	1113	S	0.766	0.00739526	Down	Tensin 1(predicted) OS=Sus scrofa OX=9823 GN=TNS1 PE=1 SV=4	TNS1	0.975	1.013	0.885	0.957667	0.986	0.853	0.917	0.918667	0.741	0.707	0.662	0.703333	0.583	0.789	0.7	nucleus	K18080	TNS; tensin			GO:0005912 adherens junction; GO:0005925 focal adhesion; GO:0030054 cell junction; GO:0030055 cell-substrate junction; GO:0070161 anchoring junction;		PF00017	SH2 domain	T	KOG2283	Clathrin coat dissociation kinase GAK/PTEN/Auxilin and related tyrosine phosphatases
I3LPY1	1165	S	0.674	0.0150181	Down	Tensin 1(predicted) OS=Sus scrofa OX=9823 GN=TNS1 PE=1 SV=4	TNS1	1.013	1.085	0.915	1.00433	1.091	1.084	1.016	1.06367	0.858	0.667	0.627	0.717333	0.48	0.693	0.648	nucleus	K18080	TNS; tensin			GO:0005912 adherens junction; GO:0005925 focal adhesion; GO:0030054 cell junction; GO:0030055 cell-substrate junction; GO:0070161 anchoring junction;		PF00017	SH2 domain	T	KOG2283	Clathrin coat dissociation kinase GAK/PTEN/Auxilin and related tyrosine phosphatases
A0A5G2QHZ3	107	S	1.419	0.0145129	Up	Heparin binding growth factor OS=Sus scrofa OX=9823 GN=HDGF PE=1 SV=1	HDGF	1.336	1.387	1.289	1.33733	1.128	1.031	1.032	1.06367	1.524	1.702	1.301	1.509	1.392	1.16	1.437	nucleus	K16641	HDGF; hepatoma-derived growth factor		GO:0000122 negative regulation of transcription by RNA polymerase II; GO:0006355 regulation of transcription, DNA-templated; GO:0006357 regulation of transcription by RNA polymerase II; GO:0006950 response to stress; GO:0006986 response to unfolded protein; GO:0007154 cell communication; GO:0007165 signal transduction; GO:0008104 protein localization; GO:0008283 cell population proliferation; GO:…	GO:0005576 extracellular region; GO:0005615 extracellular space; GO:0005622 intracellular; GO:0005623 cell; GO:0005634 nucleus; GO:0005654 nucleoplasm; GO:0005737 cytoplasm; GO:0017053 transcription repressor complex; GO:0031974 membrane-enclosed lumen; GO:0031981 nuclear lumen; GO:0032991 protein-containing complex; GO:0043226 organelle; GO:0043227 membrane-bounded organelle; GO:0043229 intracel…	GO:0000976 transcription regulatory region sequence-specific DNA binding; GO:0000977 RNA polymerase II transcription regulatory region sequence-specific DNA binding; GO:0000978 RNA polymerase II cis-regulatory region sequence-specific DNA binding; GO:0000981 DNA-binding transcription factor activity, RNA polymerase II-specific; GO:0000987 cis-regulatory region sequence-specific DNA binding; GO:00…	PF00855	PWWP domain	K	KOG1904	Transcription coactivator
A0A287A8Y0	277	S	1.62	0.000122871	Up	Protein TSSC4 OS=Sus scrofa OX=9823 GN=TSSC4 PE=3 SV=2	TSSC4	0.695	0.826	0.647	0.722667	0.845	0.871	0.873	0.863	1.424	1.315	1.456	1.39833	1.835	1.617	1.488	nucleus
F1SPZ5	1171	S	0.711	0.0149825	Down	Calcium-transporting ATPase OS=Sus scrofa OX=9823 GN=ATP2B1 PE=1 SV=2	ATP2B1	0.795		0.817	0.806	0.971		0.924	0.9475	0.651		0.697	0.674	0.868		0.766	plasma membrane	K05850	ATP2B; P-type Ca2+ transporter type 2B [EC:7.2.2.10]	map04020 Calcium signaling pathway; map04022 cGMP-PKG signaling pathway; map04024 cAMP signaling pathway; map04261 Adrenergic signaling in cardiomyocytes; map04925 Aldosterone synthesis and secretion; map04961 Endocrine and other factor-regulated calcium reabsorption; map04970 Salivary secretion; map04972 Pancreatic secretion; map04978 Mineral absorption	GO:0006810 transport; GO:0006811 ion transport; GO:0006812 cation transport; GO:0006816 calcium ion transport; GO:0006873 cellular ion homeostasis; GO:0006874 cellular calcium ion homeostasis; GO:0006875 cellular metal ion homeostasis; GO:0009987 cellular process; GO:0019725 cellular homeostasis; GO:0030001 metal ion transport; GO:0030003 cellular cation homeostasis; GO:0034220 ion transmembrane …	GO:0005622 intracellular; GO:0005623 cell; GO:0005886 plasma membrane; GO:0005887 integral component of plasma membrane; GO:0016020 membrane; GO:0016021 integral component of membrane; GO:0031224 intrinsic component of membrane; GO:0031226 intrinsic component of plasma membrane; GO:0043226 organelle; GO:0043227 membrane-bounded organelle; GO:0043229 intracellular organelle; GO:0043231 intracellul…	GO:0003824 catalytic activity; GO:0005215 transporter activity; GO:0005388 calcium transmembrane transporter activity, phosphorylative mechanism; GO:0005488 binding; GO:0005515 protein binding; GO:0008324 cation transmembrane transporter activity; GO:0015075 ion transmembrane transporter activity; GO:0015085 calcium ion transmembrane transporter activity; GO:0015318 inorganic molecular entity tra…	PF00690; PF00702	Cation transporter/ATPase, N-terminus; haloacid dehalogenase-like hydrolase	P	KOG0204	Calcium transporting ATPase
A0A287B6S5	373	S	1.301	0.000453907	Up	2-phospho-D-glycerate hydro-lyase OS=Sus scrofa OX=9823 GN=ENO1 PE=1 SV=1	ENO1	1.181	0.98	1.301	1.154	0.916	0.954	0.98	0.95	1.264	1.2	1.243	1.23567	1.087	1.073	1.161	cytoplasm	K01689	ENO, eno; enolase [EC:4.2.1.11]	map00010 Glycolysis / Gluconeogenesis; map01100 Metabolic pathways; map01200 Carbon metabolism; map01230 Biosynthesis of amino acids; map03018 RNA degradation; map04066 HIF-1 signaling pathway	GO:0000122 negative regulation of transcription by RNA polymerase II; GO:0001558 regulation of cell growth; GO:0005975 carbohydrate metabolic process; GO:0005996 monosaccharide metabolic process; GO:0006006 glucose metabolic process; GO:0006007 glucose catabolic process; GO:0006082 organic acid metabolic process; GO:0006090 pyruvate metabolic process; GO:0006091 generation of precursor metabolite…	GO:0000015 phosphopyruvate hydratase complex; GO:0005622 intracellular; GO:0005623 cell; GO:0005634 nucleus; GO:0005737 cytoplasm; GO:0005829 cytosol; GO:0005886 plasma membrane; GO:0005938 cell cortex; GO:0009986 cell surface; GO:0016020 membrane; GO:0032991 protein-containing complex; GO:0043226 organelle; GO:0043227 membrane-bounded organelle; GO:0043229 intracellular organelle; GO:0043231 int…	GO:0000976 transcription regulatory region sequence-specific DNA binding; GO:0000977 RNA polymerase II transcription regulatory region sequence-specific DNA binding; GO:0000981 DNA-binding transcription factor activity, RNA polymerase II-specific; GO:0001067 regulatory region nucleic acid binding; GO:0001227 DNA-binding transcription repressor activity, RNA polymerase II-specific; GO:0003676 nucl…	PF03952; PF00113	Enolase, N-terminal domain; Enolase, C-terminal TIM barrel domain	G	KOG2670	Enolase
Q1KYT0	373	S	1.301	0.000453907	Up	Beta-enolase OS=Sus scrofa OX=9823 GN=ENO3 PE=2 SV=1	ENO3	1.181	0.98	1.301	1.154	0.916	0.954	0.98	0.95	1.264	1.2	1.243	1.23567	1.087	1.073	1.161	cytoplasm	K01689	ENO, eno; enolase [EC:4.2.1.11]	map00010 Glycolysis / Gluconeogenesis; map01100 Metabolic pathways; map01200 Carbon metabolism; map01230 Biosynthesis of amino acids; map03018 RNA degradation; map04066 HIF-1 signaling pathway	GO:0005975 carbohydrate metabolic process; GO:0006082 organic acid metabolic process; GO:0006090 pyruvate metabolic process; GO:0006091 generation of precursor metabolites and energy; GO:0006096 glycolytic process; GO:0006139 nucleobase-containing compound metabolic process; GO:0006163 purine nucleotide metabolic process; GO:0006164 purine nucleotide biosynthetic process; GO:0006165 nucleoside di…	GO:0005622 intracellular; GO:0005623 cell; GO:0005737 cytoplasm; GO:0005829 cytosol; GO:0005886 plasma membrane; GO:0016020 membrane; GO:0071944 cell periphery;	GO:0003824 catalytic activity; GO:0004634 phosphopyruvate hydratase activity; GO:0005488 binding; GO:0005515 protein binding; GO:0016829 lyase activity; GO:0016835 carbon-oxygen lyase activity; GO:0016836 hydro-lyase activity; GO:0042802 identical protein binding; GO:0042803 protein homodimerization activity; GO:0046982 protein heterodimerization activity; GO:0046983 protein dimerization activity;	PF03952; PF00113	Enolase, N-terminal domain; Enolase, C-terminal TIM barrel domain	G	KOG2670	Enolase
A0A287B833	572	T	0.693	0.0470288	Down	Ataxin 2 OS=Sus scrofa OX=9823 GN=ATXN2 PE=1 SV=1	ATXN2	1.028	1.073	0.983	1.028	1.132	0.933	1.055	1.04	0.879	0.705	0.579	0.721	0.5	0.807	0.796	nucleus	K23625	ATXN2_2L; ataxin 2/2L	map04711 Circadian rhythm - fly				PF14438; PF06741	SM domain found in Ataxin-2; LsmAD domain	A	KOG2375	Protein interacting with poly(A)-binding protein
A0A5G2QPU0	623	T	1.432	0.0172484	Up	Ubiquitinyl hydrolase 1 OS=Sus scrofa OX=9823 GN=USP5 PE=1 SV=1	USP5		1.486	1.315	1.4005		0.986	1.083	1.0345		1.467	1.496	1.4815		1.267	1.29	cytoplasm,nucleus	K11836	USP5_13, UBP14; ubiquitin carboxyl-terminal hydrolase 5/13 [EC:3.4.19.12]		GO:0006464 cellular protein modification process; GO:0006508 proteolysis; GO:0006807 nitrogen compound metabolic process; GO:0008152 metabolic process; GO:0009893 positive regulation of metabolic process; GO:0009894 regulation of catabolic process; GO:0009896 positive regulation of catabolic process; GO:0009987 cellular process; GO:0010604 positive regulation of macromolecule metabolic process; G…	GO:0000323 lytic vacuole; GO:0005622 intracellular; GO:0005623 cell; GO:0005737 cytoplasm; GO:0005764 lysosome; GO:0005773 vacuole; GO:0005829 cytosol; GO:0043226 organelle; GO:0043227 membrane-bounded organelle; GO:0043229 intracellular organelle; GO:0043231 intracellular membrane-bounded organelle;	GO:0003824 catalytic activity; GO:0004175 endopeptidase activity; GO:0004197 cysteine-type endopeptidase activity; GO:0004843 thiol-dependent ubiquitin-specific protease activity; GO:0005488 binding; GO:0005515 protein binding; GO:0008233 peptidase activity; GO:0008234 cysteine-type peptidase activity; GO:0016787 hydrolase activity; GO:0019783 ubiquitin-like protein-specific protease activity; GO…	PF02148; PF00627	Zn-finger in ubiquitin-hydrolases and other protein; UBA/TS-N domain	O	KOG0944	Ubiquitin-specific protease UBP14
F1RN91	1023	S	0.739	0.0373172	Down	Myosin_tail_1 domain-containing protein OS=Sus scrofa OX=9823 PE=1 SV=4	--	0.711	0.768	0.662	0.713667	0.9	0.761	0.802	0.821	0.714	0.571	0.536	0.607	0.542	0.748	0.791	nucleus	K10362	MYO18; myosin XVIII		GO:0002376 immune system process; GO:0002682 regulation of immune system process; GO:0002684 positive regulation of immune system process; GO:0002694 regulation of leukocyte activation; GO:0002697 regulation of immune effector process; GO:0002699 positive regulation of immune effector process; GO:0002791 regulation of peptide secretion; GO:0002793 positive regulation of peptide secretion; GO:0006…	GO:0005622 intracellular; GO:0005623 cell; GO:0005737 cytoplasm; GO:0005793 endoplasmic reticulum-Golgi intermediate compartment; GO:0005794 Golgi apparatus; GO:0005802 trans-Golgi network; GO:0005856 cytoskeleton; GO:0005903 brush border; GO:0012505 endomembrane system; GO:0015629 actin cytoskeleton; GO:0030139 endocytic vesicle; GO:0031410 cytoplasmic vesicle; GO:0031982 vesicle; GO:0031984 org…	GO:0000166 nucleotide binding; GO:0003779 actin binding; GO:0005488 binding; GO:0005515 protein binding; GO:0005524 ATP binding; GO:0008092 cytoskeletal protein binding; GO:0008144 drug binding; GO:0017076 purine nucleotide binding; GO:0030554 adenyl nucleotide binding; GO:0032553 ribonucleotide binding; GO:0032555 purine ribonucleotide binding; GO:0032559 adenyl ribonucleotide binding; GO:003563…			Z	KOG0161	Myosin class II heavy chain
K7GPQ2	158	S	1.455	0.000855483	Up	Protein kinase AMP-activated non-catalytic subunit beta 2 OS=Sus scrofa OX=9823 GN=PRKAB2 PE=1 SV=1	PRKAB2	1.102	1.345	1.516	1.321	1.208	1.167	1.101	1.15867	1.596	1.68	1.782	1.686	1.711	1.288	1.378	cytoplasm	K07199	PRKAB; 5'-AMP-activated protein kinase, regulatory beta subunit	map04068 FoxO signaling pathway; map04152 AMPK signaling pathway; map04211 Longevity regulating pathway; map04213 Longevity regulating pathway - multiple species; map04371 Apelin signaling pathway; map04530 Tight junction; map04710 Circadian rhythm; map04714 Thermogenesis; map04910 Insulin signaling pathway; map04920 Adipocytokine signaling pathway; map04921 Oxytocin signaling pathway; map04922 G…	GO:0006464 cellular protein modification process; GO:0006468 protein phosphorylation; GO:0006793 phosphorus metabolic process; GO:0006796 phosphate-containing compound metabolic process; GO:0006807 nitrogen compound metabolic process; GO:0006914 autophagy; GO:0007049 cell cycle; GO:0007050 cell cycle arrest; GO:0007154 cell communication; GO:0007165 signal transduction; GO:0008152 metabolic proce…	GO:0005622 intracellular; GO:0005623 cell; GO:0005634 nucleus; GO:0005654 nucleoplasm; GO:0005737 cytoplasm; GO:0005829 cytosol; GO:0005886 plasma membrane; GO:0005952 cAMP-dependent protein kinase complex; GO:0016020 membrane; GO:0016324 apical plasma membrane; GO:0031588 nucleotide-activated protein kinase complex; GO:0031974 membrane-enclosed lumen; GO:0031981 nuclear lumen; GO:0032991 protein…	GO:0003824 catalytic activity; GO:0004672 protein kinase activity; GO:0004674 protein serine/threonine kinase activity; GO:0004679 AMP-activated protein kinase activity; GO:0005488 binding; GO:0005515 protein binding; GO:0016301 kinase activity; GO:0016740 transferase activity; GO:0016772 transferase activity, transferring phosphorus-containing groups; GO:0016773 phosphotransferase activity, alco…			G	KOG1616	Protein involved in Snf1 protein kinase complex assembly
A0A5S6HMU1	52	S	1.391	7.23e-05	Up	Ribonuclease inhibitor OS=Sus scrofa OX=9823 GN=RNH1 PE=4 SV=1	RNH1	1.061	1	1.126	1.06233	1.034	1.018	0.979	1.01033	1.432	1.405	1.379	1.40533	1.512	1.404	1.401	nucleus	K16634	RNH1; ribonuclease inhibitor		GO:0006139 nucleobase-containing compound metabolic process; GO:0006401 RNA catabolic process; GO:0006402 mRNA catabolic process; GO:0006725 cellular aromatic compound metabolic process; GO:0006807 nitrogen compound metabolic process; GO:0008152 metabolic process; GO:0009056 catabolic process; GO:0009057 macromolecule catabolic process; GO:0009892 negative regulation of metabolic process; GO:0009…	GO:0005576 extracellular region; GO:0005622 intracellular; GO:0005623 cell; GO:0005634 nucleus; GO:0005654 nucleoplasm; GO:0005737 cytoplasm; GO:0005829 cytosol; GO:0031974 membrane-enclosed lumen; GO:0031981 nuclear lumen; GO:0032311 angiogenin-PRI complex; GO:0032991 protein-containing complex; GO:0043226 organelle; GO:0043227 membrane-bounded organelle; GO:0043229 intracellular organelle; GO:0…	GO:0004857 enzyme inhibitor activity; GO:0008428 ribonuclease inhibitor activity; GO:0030234 enzyme regulator activity; GO:0098772 molecular function regulator;			S	KOG4308	LRR-containing protein
A0A286ZPQ4	1037	S	1.362	0.00180547	Up	DENN domain containing 4C OS=Sus scrofa OX=9823 GN=DENND4C PE=4 SV=1	DENND4C	0.866	1.018	0.895	0.926333	0.879	0.908	0.93	0.905667	1.328	1.203	1.17	1.23367	1.038	1.111	1.153	plasma membrane	K20163	DENND4; DENN domain-containing protein 4		GO:0008104 protein localization; GO:0009719 response to endogenous stimulus; GO:0009725 response to hormone; GO:0009987 cellular process; GO:0010033 response to organic substance; GO:0010243 response to organonitrogen compound; GO:0032868 response to insulin; GO:0032869 cellular response to insulin stimulus; GO:0032870 cellular response to hormone stimulus; GO:0033036 macromolecule localization; …	GO:0005622 intracellular; GO:0005623 cell; GO:0005737 cytoplasm; GO:0005794 Golgi apparatus; GO:0005829 cytosol; GO:0005886 plasma membrane; GO:0012505 endomembrane system; GO:0012506 vesicle membrane; GO:0016020 membrane; GO:0030141 secretory granule; GO:0030659 cytoplasmic vesicle membrane; GO:0030904 retromer complex; GO:0031090 organelle membrane; GO:0031410 cytoplasmic vesicle; GO:0031982 ve…	GO:0005085 guanyl-nucleotide exchange factor activity; GO:0005088 Ras guanyl-nucleotide exchange factor activity; GO:0005488 binding; GO:0005515 protein binding; GO:0017016 Ras GTPase binding; GO:0017112 Rab guanyl-nucleotide exchange factor activity; GO:0017137 Rab GTPase binding; GO:0019899 enzyme binding; GO:0031267 small GTPase binding; GO:0051020 GTPase binding; GO:0098772 molecular function…	PF03456; PF03455	uDENN domain; dDENN domain	T	KOG2127	Calmodulin-binding protein CRAG, contains DENN domain
A0A286ZPE3	95	S	1.454	8.2e-06	Up	Helix-destabilizing protein OS=Sus scrofa OX=9823 GN=HNRNPA1 PE=1 SV=1	HNRNPA1	0.941	1.086	0.991	1.006	0.953	0.929	0.941	0.941	1.341	1.376	1.389	1.36867	1.177	1.196	1.241	nucleus	K12741	HNRNPA1_3; heterogeneous nuclear ribonucleoprotein A1/A3	map03040 Spliceosome	GO:0000375 RNA splicing, via transesterification reactions; GO:0000377 RNA splicing, via transesterification reactions with bulged adenosine as nucleophile; GO:0000380 alternative mRNA splicing, via spliceosome; GO:0000381 regulation of alternative mRNA splicing, via spliceosome; GO:0000398 mRNA splicing, via spliceosome; GO:0006139 nucleobase-containing compound metabolic process; GO:0006396 RNA…	GO:0005622 intracellular; GO:0005623 cell; GO:0005634 nucleus; GO:0005654 nucleoplasm; GO:0005681 spliceosomal complex; GO:0005737 cytoplasm; GO:0031974 membrane-enclosed lumen; GO:0031981 nuclear lumen; GO:0032991 protein-containing complex; GO:0043226 organelle; GO:0043227 membrane-bounded organelle; GO:0043229 intracellular organelle; GO:0043231 intracellular membrane-bounded organelle; GO:004…	GO:0003676 nucleic acid binding; GO:0003677 DNA binding; GO:0003697 single-stranded DNA binding; GO:0003723 RNA binding; GO:0003727 single-stranded RNA binding; GO:0005488 binding; GO:0005515 protein binding; GO:0019904 protein domain specific binding; GO:0035198 miRNA binding; GO:0036002 pre-mRNA binding; GO:0042162 telomeric DNA binding; GO:0042802 identical protein binding; GO:0043047 single-s…	PF00076	RNA recognition motif. (a.k.a. RRM, RBD, or RNP domain)	A	KOG0118	FOG: RRM domain
A0A287AN33	358	S	1.413	0.0205781	Up	Tropomyosin 2 OS=Sus scrofa OX=9823 GN=TPM2 PE=1 SV=2	TPM2	0.776	0.888	0.817	0.827	0.787	0.839	0.732	0.786	1.132	0.945	1.254	1.11033	0.714	0.968	1.208	cytoplasm	K10374	TPM2; tropomyosin 2	map04260 Cardiac muscle contraction; map04261 Adrenergic signaling in cardiomyocytes; map05410 Hypertrophic cardiomyopathy (HCM); map05414 Dilated cardiomyopathy (DCM)	GO:0003008 system process; GO:0003012 muscle system process; GO:0006936 muscle contraction; GO:0006996 organelle organization; GO:0007010 cytoskeleton organization; GO:0007015 actin filament organization; GO:0009987 cellular process; GO:0016043 cellular component organization; GO:0030029 actin filament-based process; GO:0030036 actin cytoskeleton organization; GO:0032501 multicellular organismal …	GO:0005622 intracellular; GO:0005623 cell; GO:0005737 cytoplasm; GO:0005856 cytoskeleton; GO:0005862 muscle thin filament tropomyosin; GO:0005865 striated muscle thin filament; GO:0005884 actin filament; GO:0015629 actin cytoskeleton; GO:0030016 myofibril; GO:0030017 sarcomere; GO:0036379 myofilament; GO:0043226 organelle; GO:0043228 non-membrane-bounded organelle; GO:0043229 intracellular organe…	GO:0003779 actin binding; GO:0005198 structural molecule activity; GO:0005488 binding; GO:0005515 protein binding; GO:0008092 cytoskeletal protein binding; GO:0008307 structural constituent of muscle; GO:0042802 identical protein binding; GO:0042803 protein homodimerization activity; GO:0044877 protein-containing complex binding; GO:0046982 protein heterodimerization activity; GO:0046983 protein …			Z	KOG1003	Actin filament-coating protein tropomyosin
A0A287A2J1	924	S	1.728	0.033751	Up	Kinectin 1 OS=Sus scrofa OX=9823 GN=KTN1 PE=1 SV=2	KTN1	0.722		0.846	0.784	0.803		0.757	0.78	1.216		1.479	1.3475	1.27		1.61	endoplasmic reticulum	K17975	KTN1; kinectin		GO:0006464 cellular protein modification process; GO:0006807 nitrogen compound metabolic process; GO:0006928 movement of cell or subcellular component; GO:0007017 microtubule-based process; GO:0007018 microtubule-based movement; GO:0008152 metabolic process; GO:0009987 cellular process; GO:0019538 protein metabolic process; GO:0036211 protein modification process; GO:0043170 macromolecule metabol…	GO:0005622 intracellular; GO:0005623 cell; GO:0005737 cytoplasm; GO:0005783 endoplasmic reticulum; GO:0005788 endoplasmic reticulum lumen; GO:0005789 endoplasmic reticulum membrane; GO:0005886 plasma membrane; GO:0005887 integral component of plasma membrane; GO:0012505 endomembrane system; GO:0016020 membrane; GO:0016021 integral component of membrane; GO:0031224 intrinsic component of membrane;…	GO:0005488 binding; GO:0005515 protein binding; GO:0008092 cytoskeletal protein binding; GO:0019894 kinesin binding;
A0A287A7Q7	389	S	1.328	0.00788404	Up	Eukaryotic translation initiation factor 5 OS=Sus scrofa OX=9823 GN=EIF5 PE=3 SV=1	EIF5	0.796	0.914	0.632	0.780667	0.796	0.869	0.72	0.795	1.038	1.03	1.099	1.05567	0.906	1.117	0.871	nucleus	K03262	EIF5; translation initiation factor 5	map03013 RNA transport; map04214 Apoptosis - fly						J	KOG2767	Translation initiation factor 5 (eIF-5)
F1SJC2	584	S	1.426	0.00728411	Up	Protein phosphatase 1 regulatory subunit 3A OS=Sus scrofa OX=9823 GN=PPP1R3A PE=1 SV=3	PPP1R3A	0.763	0.878	0.649	0.763333	0.922	0.958	0.858	0.912667	1.291	1.167	1.446	1.30133	1.098	1.101	1.233	cytoplasm	K07189	PPP1R3; protein phosphatase 1 regulatory subunit 3A/B/C/D/E	map04910 Insulin signaling pathway; map04931 Insulin resistance	GO:0005975 carbohydrate metabolic process; GO:0005976 polysaccharide metabolic process; GO:0005977 glycogen metabolic process; GO:0006073 cellular glucan metabolic process; GO:0006091 generation of precursor metabolites and energy; GO:0006112 energy reserve metabolic process; GO:0006464 cellular protein modification process; GO:0006470 protein dephosphorylation; GO:0006793 phosphorus metabolic pr…	GO:0000164 protein phosphatase type 1 complex; GO:0005622 intracellular; GO:0005623 cell; GO:0005737 cytoplasm; GO:0008287 protein serine/threonine phosphatase complex; GO:0032991 protein-containing complex; GO:1902494 catalytic complex; GO:1903293 phosphatase complex;	GO:0003824 catalytic activity; GO:0004721 phosphoprotein phosphatase activity; GO:0004722 protein serine/threonine phosphatase activity; GO:0016787 hydrolase activity; GO:0016788 hydrolase activity, acting on ester bonds; GO:0016791 phosphatase activity; GO:0042578 phosphoric ester hydrolase activity; GO:0140096 catalytic activity, acting on a protein;	PF03370	Putative phosphatase regulatory subunit	OT	KOG3986	Protein phosphatase, regulatory subunit PPP1R3C/D
F1SJC2	734	S	1.416	0.000344005	Up	Protein phosphatase 1 regulatory subunit 3A OS=Sus scrofa OX=9823 GN=PPP1R3A PE=1 SV=3	PPP1R3A	1.236	1.43	1.493	1.38633	1.167	1.078	1.058	1.101	1.576	1.561	1.541	1.55933	1.587	1.452	1.422	cytoplasm	K07189	PPP1R3; protein phosphatase 1 regulatory subunit 3A/B/C/D/E	map04910 Insulin signaling pathway; map04931 Insulin resistance	GO:0005975 carbohydrate metabolic process; GO:0005976 polysaccharide metabolic process; GO:0005977 glycogen metabolic process; GO:0006073 cellular glucan metabolic process; GO:0006091 generation of precursor metabolites and energy; GO:0006112 energy reserve metabolic process; GO:0006464 cellular protein modification process; GO:0006470 protein dephosphorylation; GO:0006793 phosphorus metabolic pr…	GO:0000164 protein phosphatase type 1 complex; GO:0005622 intracellular; GO:0005623 cell; GO:0005737 cytoplasm; GO:0008287 protein serine/threonine phosphatase complex; GO:0032991 protein-containing complex; GO:1902494 catalytic complex; GO:1903293 phosphatase complex;	GO:0003824 catalytic activity; GO:0004721 phosphoprotein phosphatase activity; GO:0004722 protein serine/threonine phosphatase activity; GO:0016787 hydrolase activity; GO:0016788 hydrolase activity, acting on ester bonds; GO:0016791 phosphatase activity; GO:0042578 phosphoric ester hydrolase activity; GO:0140096 catalytic activity, acting on a protein;	PF03370	Putative phosphatase regulatory subunit	OT	KOG3986	Protein phosphatase, regulatory subunit PPP1R3C/D
F1SMW9	273	T	1.354	0.000482677	Up	26S proteasome non-ATPase regulatory subunit 1 OS=Sus scrofa OX=9823 GN=PSMD1 PE=1 SV=3	PSMD1	1.096	1.169	1.041	1.102	0.909	0.907	0.954	0.923333	1.309	1.232	1.209	1.25	1.003	1.19	1.197	cytoplasm	K03032	PSMD1, RPN2; 26S proteasome regulatory subunit N2	map03050 Proteasome; map05169 Epstein-Barr virus infection	GO:0006508 proteolysis; GO:0006511 ubiquitin-dependent protein catabolic process; GO:0006807 nitrogen compound metabolic process; GO:0008152 metabolic process; GO:0009056 catabolic process; GO:0009057 macromolecule catabolic process; GO:0009987 cellular process; GO:0010498 proteasomal protein catabolic process; GO:0019538 protein metabolic process; GO:0019941 modification-dependent protein catabo…	GO:0000502 proteasome complex; GO:0005622 intracellular; GO:0005623 cell; GO:0005634 nucleus; GO:0005737 cytoplasm; GO:0005829 cytosol; GO:0005838 proteasome regulatory particle; GO:0008540 proteasome regulatory particle, base subcomplex; GO:0022624 proteasome accessory complex; GO:0031597 cytosolic proteasome complex; GO:0032991 protein-containing complex; GO:0034515 proteasome storage granule; …	GO:0005488 binding; GO:0005515 protein binding; GO:0019899 enzyme binding; GO:0031625 ubiquitin protein ligase binding; GO:0044389 ubiquitin-like protein ligase binding;			O	KOG2062	26S proteasome regulatory complex, subunit RPN2/PSMD1
F1S0L8	197	S	0.748	0.0417039	Down	Metadherin OS=Sus scrofa OX=9823 GN=MTDH PE=1 SV=2	MTDH	1.471	1.571	1.63	1.55733	1.403	1.516	1.112	1.34367	1.044	0.968	1.002	1.00467	1.136	1.141	1.307	cytoplasm				GO:0000122 negative regulation of transcription by RNA polymerase II; GO:0002237 response to molecule of bacterial origin; GO:0006355 regulation of transcription, DNA-templated; GO:0006357 regulation of transcription by RNA polymerase II; GO:0007043 cell-cell junction assembly; GO:0007154 cell communication; GO:0007165 signal transduction; GO:0007166 cell surface receptor signaling pathway; GO:00…	GO:0001650 fibrillar center; GO:0005622 intracellular; GO:0005623 cell; GO:0005634 nucleus; GO:0005654 nucleoplasm; GO:0005730 nucleolus; GO:0005737 cytoplasm; GO:0005783 endoplasmic reticulum; GO:0005789 endoplasmic reticulum membrane; GO:0005886 plasma membrane; GO:0005911 cell-cell junction; GO:0005923 bicellular tight junction; GO:0012505 endomembrane system; GO:0016020 membrane; GO:0016324 a…	GO:0001085 RNA polymerase II transcription factor binding; GO:0003676 nucleic acid binding; GO:0003712 transcription coregulator activity; GO:0003713 transcription coactivator activity; GO:0003723 RNA binding; GO:0003725 double-stranded RNA binding; GO:0005488 binding; GO:0005515 protein binding; GO:0008134 transcription factor binding; GO:0051059 NF-kappaB binding; GO:0097159 organic cyclic comp…
F1S0L8	426	S	0.665	0.0202878	Down	Metadherin OS=Sus scrofa OX=9823 GN=MTDH PE=1 SV=2	MTDH	1.083	1.209	1.068	1.12	1.137	0.978	1.12	1.07833	0.802	0.768	0.582	0.717333	0.626	0.855	0.796	cytoplasm				GO:0000122 negative regulation of transcription by RNA polymerase II; GO:0002237 response to molecule of bacterial origin; GO:0006355 regulation of transcription, DNA-templated; GO:0006357 regulation of transcription by RNA polymerase II; GO:0007043 cell-cell junction assembly; GO:0007154 cell communication; GO:0007165 signal transduction; GO:0007166 cell surface receptor signaling pathway; GO:00…	GO:0001650 fibrillar center; GO:0005622 intracellular; GO:0005623 cell; GO:0005634 nucleus; GO:0005654 nucleoplasm; GO:0005730 nucleolus; GO:0005737 cytoplasm; GO:0005783 endoplasmic reticulum; GO:0005789 endoplasmic reticulum membrane; GO:0005886 plasma membrane; GO:0005911 cell-cell junction; GO:0005923 bicellular tight junction; GO:0012505 endomembrane system; GO:0016020 membrane; GO:0016324 a…	GO:0001085 RNA polymerase II transcription factor binding; GO:0003676 nucleic acid binding; GO:0003712 transcription coregulator activity; GO:0003713 transcription coactivator activity; GO:0003723 RNA binding; GO:0003725 double-stranded RNA binding; GO:0005488 binding; GO:0005515 protein binding; GO:0008134 transcription factor binding; GO:0051059 NF-kappaB binding; GO:0097159 organic cyclic comp…
A0A287BDJ6	495	S	1.52	0.0324555	Up	Latent-transforming growth factor beta-binding protein 2 OS=Sus scrofa OX=9823 GN=LTBP2 PE=1 SV=1	LTBP2	0.723		0.565	0.644	0.673		0.675	0.674	1.103		0.946	1.0245	0.905		0.971	mitochondria	K08023	LTBP2_3_4; latent transforming growth factor beta binding protein 2/3/4		GO:0002790 peptide secretion; GO:0006605 protein targeting; GO:0006810 transport; GO:0006886 intracellular protein transport; GO:0007154 cell communication; GO:0007165 signal transduction; GO:0007166 cell surface receptor signaling pathway; GO:0007167 enzyme linked receptor protein signaling pathway; GO:0007178 transmembrane receptor protein serine/threonine kinase signaling pathway; GO:0007179 t…	GO:0001527 microfibril; GO:0005576 extracellular region; GO:0031012 extracellular matrix; GO:0071953 elastic fiber; GO:0099080 supramolecular complex; GO:0099081 supramolecular polymer; GO:0099512 supramolecular fiber;	GO:0005488 binding; GO:0050436 microfibril binding;	PF07645; PF00008	Calcium-binding EGF domain; EGF-like domain	T	KOG1217	Fibrillins and related proteins containing Ca2+-binding EGF-like domains
A0A287A4H2	300	S	1.325	0.0295563	Up	Purine rich element binding protein B OS=Sus scrofa OX=9823 GN=PURB PE=1 SV=1	PURB	0.769	0.982	0.821	0.857333	0.775	0.82	0.907	0.834	1.163	1.195	0.956	1.10467	1.383	1.331	0.879	cytoplasm	K21799	PURB; transcriptional activator protein Pur-beta		GO:0000122 negative regulation of transcription by RNA polymerase II; GO:0002682 regulation of immune system process; GO:0006139 nucleobase-containing compound metabolic process; GO:0006259 DNA metabolic process; GO:0006260 DNA replication; GO:0006261 DNA-dependent DNA replication; GO:0006268 DNA unwinding involved in DNA replication; GO:0006355 regulation of transcription, DNA-templated; GO:0006…	GO:0000228 nuclear chromosome; GO:0005622 intracellular; GO:0005623 cell; GO:0005634 nucleus; GO:0005657 replication fork; GO:0005662 DNA replication factor A complex; GO:0005694 chromosome; GO:0030894 replisome; GO:0031974 membrane-enclosed lumen; GO:0031981 nuclear lumen; GO:0032991 protein-containing complex; GO:0032993 protein-DNA complex; GO:0043226 organelle; GO:0043227 membrane-bounded org…	GO:0000900 translation repressor activity, mRNA regulatory element binding; GO:0000976 transcription regulatory region sequence-specific DNA binding; GO:0000977 RNA polymerase II transcription regulatory region sequence-specific DNA binding; GO:0000981 DNA-binding transcription factor activity, RNA polymerase II-specific; GO:0001067 regulatory region nucleic acid binding; GO:0001227 DNA-binding t…			K	KOG3074	Transcriptional regulator of the PUR family, single-stranded-DNA-binding
I3LLD6	86	S	1.5	0.0159292	Up	THUMP domain containing 1 OS=Sus scrofa OX=9823 GN=THUMPD1 PE=1 SV=1	THUMPD1	0.573	0.679		0.626	0.659	0.728		0.6935	1.056	1.025		1.0405	0.974	1.133		nucleus	K06963	TAN1, THUMPD1; tRNA acetyltransferase TAN1		GO:0000154 rRNA modification; GO:0006139 nucleobase-containing compound metabolic process; GO:0006364 rRNA processing; GO:0006396 RNA processing; GO:0006399 tRNA metabolic process; GO:0006400 tRNA modification; GO:0006725 cellular aromatic compound metabolic process; GO:0006807 nitrogen compound metabolic process; GO:0008033 tRNA processing; GO:0008152 metabolic process; GO:0009451 RNA modificati…	GO:0005622 intracellular; GO:0005623 cell; GO:0005634 nucleus; GO:0005654 nucleoplasm; GO:0031974 membrane-enclosed lumen; GO:0031981 nuclear lumen; GO:0043226 organelle; GO:0043227 membrane-bounded organelle; GO:0043229 intracellular organelle; GO:0043231 intracellular membrane-bounded organelle; GO:0043233 organelle lumen; GO:0070013 intracellular organelle lumen;	GO:0003676 nucleic acid binding; GO:0003723 RNA binding; GO:0005488 binding; GO:0097159 organic cyclic compound binding; GO:1901363 heterocyclic compound binding;	PF02926	THUMP domain	S	KOG3943	THUMP domain-containing proteins
A0A287BA39	769	S	1.445	0.0205993	Up	TRAF2 and NCK interacting kinase OS=Sus scrofa OX=9823 GN=TNIK PE=4 SV=1	TNIK	0.846	0.789		0.8175	0.724	0.65		0.687	0.994	0.992		0.993	0.824	1.014		nucleus	K08840	TNIK; TRAF2 and NCK interacting kinase [EC:2.7.11.1]	map04013 MAPK signaling pathway - fly				PF00069	Protein kinase domain	T	KOG0587	Traf2- and Nck-interacting kinase and related germinal center kinase (GCK) family protein kinases
A0A287BA39	764	S	1.445	0.0205993	Up	TRAF2 and NCK interacting kinase OS=Sus scrofa OX=9823 GN=TNIK PE=4 SV=1	TNIK	0.846	0.789		0.8175	0.724	0.65		0.687	0.994	0.992		0.993	0.824	1.014		nucleus	K08840	TNIK; TRAF2 and NCK interacting kinase [EC:2.7.11.1]	map04013 MAPK signaling pathway - fly				PF00069	Protein kinase domain	T	KOG0587	Traf2- and Nck-interacting kinase and related germinal center kinase (GCK) family protein kinases
A0A5K1VE56	391	S	1.438	0.0317832	Up	Myomesin 1 OS=Sus scrofa OX=9823 GN=MYOM1 PE=1 SV=1	MYOM1	0.687	0.854		0.7705	0.831	0.896		0.8635	1.174	1.309		1.2415	1.17	1.241		nucleus				GO:0002791 regulation of peptide secretion; GO:0002793 positive regulation of peptide secretion; GO:0003008 system process; GO:0003012 muscle system process; GO:0006936 muscle contraction; GO:0006941 striated muscle contraction; GO:0006996 organelle organization; GO:0007010 cytoskeleton organization; GO:0007015 actin filament organization; GO:0007154 cell communication; GO:0007165 signal transduc…	GO:0005622 intracellular; GO:0005623 cell; GO:0005737 cytoplasm; GO:0005856 cytoskeleton; GO:0005859 muscle myosin complex; GO:0015629 actin cytoskeleton; GO:0016459 myosin complex; GO:0016460 myosin II complex; GO:0030016 myofibril; GO:0030017 sarcomere; GO:0030018 Z disc; GO:0031430 M band; GO:0031672 A band; GO:0031674 I band; GO:0032991 protein-containing complex; GO:0043226 organelle; GO:004…	GO:0003779 actin binding; GO:0005198 structural molecule activity; GO:0005200 structural constituent of cytoskeleton; GO:0005488 binding; GO:0005515 protein binding; GO:0008092 cytoskeletal protein binding; GO:0008307 structural constituent of muscle; GO:0019899 enzyme binding; GO:0019900 kinase binding; GO:0042802 identical protein binding; GO:0042803 protein homodimerization activity; GO:004280…	PF07679; PF00041	Immunoglobulin I-set domain; Fibronectin type III domain
A0A287BHZ5	198	S	1.339	0.00492189	Up	Interacts with SUPT6H, CTD assembly factor 1 OS=Sus scrofa OX=9823 GN=IWS1 PE=4 SV=1	IWS1	0.69	0.694	0.585	0.656333	0.757	0.668	0.792	0.739	0.968	0.991	1.009	0.989333	0.888	1.119	0.868	nucleus	K17498	SPN1, IWS1; transcription factor SPN1		GO:0000414 regulation of histone H3-K36 methylation; GO:0006139 nucleobase-containing compound metabolic process; GO:0006351 transcription, DNA-templated; GO:0006354 DNA-templated transcription, elongation; GO:0006355 regulation of transcription, DNA-templated; GO:0006366 transcription by RNA polymerase II; GO:0006368 transcription elongation from RNA polymerase II promoter; GO:0006725 cellular a…	GO:0005622 intracellular; GO:0005623 cell; GO:0005634 nucleus; GO:0005654 nucleoplasm; GO:0031974 membrane-enclosed lumen; GO:0031981 nuclear lumen; GO:0043226 organelle; GO:0043227 membrane-bounded organelle; GO:0043229 intracellular organelle; GO:0043231 intracellular membrane-bounded organelle; GO:0043233 organelle lumen; GO:0070013 intracellular organelle lumen;		PF08711	TFIIS helical bundle-like domain	K	KOG1793	Uncharacterized conserved protein
A0A287BHZ5	263	S	1.339	0.00492189	Up	Interacts with SUPT6H, CTD assembly factor 1 OS=Sus scrofa OX=9823 GN=IWS1 PE=4 SV=1	IWS1	0.69	0.694	0.585	0.656333	0.757	0.668	0.792	0.739	0.968	0.991	1.009	0.989333	0.888	1.119	0.868	nucleus	K17498	SPN1, IWS1; transcription factor SPN1		GO:0000414 regulation of histone H3-K36 methylation; GO:0006139 nucleobase-containing compound metabolic process; GO:0006351 transcription, DNA-templated; GO:0006354 DNA-templated transcription, elongation; GO:0006355 regulation of transcription, DNA-templated; GO:0006366 transcription by RNA polymerase II; GO:0006368 transcription elongation from RNA polymerase II promoter; GO:0006725 cellular a…	GO:0005622 intracellular; GO:0005623 cell; GO:0005634 nucleus; GO:0005654 nucleoplasm; GO:0031974 membrane-enclosed lumen; GO:0031981 nuclear lumen; GO:0043226 organelle; GO:0043227 membrane-bounded organelle; GO:0043229 intracellular organelle; GO:0043231 intracellular membrane-bounded organelle; GO:0043233 organelle lumen; GO:0070013 intracellular organelle lumen;		PF08711	TFIIS helical bundle-like domain	K	KOG1793	Uncharacterized conserved protein
A0A287BHZ5	289	S	1.339	0.00492189	Up	Interacts with SUPT6H, CTD assembly factor 1 OS=Sus scrofa OX=9823 GN=IWS1 PE=4 SV=1	IWS1	0.69	0.694	0.585	0.656333	0.757	0.668	0.792	0.739	0.968	0.991	1.009	0.989333	0.888	1.119	0.868	nucleus	K17498	SPN1, IWS1; transcription factor SPN1		GO:0000414 regulation of histone H3-K36 methylation; GO:0006139 nucleobase-containing compound metabolic process; GO:0006351 transcription, DNA-templated; GO:0006354 DNA-templated transcription, elongation; GO:0006355 regulation of transcription, DNA-templated; GO:0006366 transcription by RNA polymerase II; GO:0006368 transcription elongation from RNA polymerase II promoter; GO:0006725 cellular a…	GO:0005622 intracellular; GO:0005623 cell; GO:0005634 nucleus; GO:0005654 nucleoplasm; GO:0031974 membrane-enclosed lumen; GO:0031981 nuclear lumen; GO:0043226 organelle; GO:0043227 membrane-bounded organelle; GO:0043229 intracellular organelle; GO:0043231 intracellular membrane-bounded organelle; GO:0043233 organelle lumen; GO:0070013 intracellular organelle lumen;		PF08711	TFIIS helical bundle-like domain	K	KOG1793	Uncharacterized conserved protein
A0A287BB89	165	S	1.439	0.00170073	Up	Pyridoxal 5'-phosphate synthase OS=Sus scrofa OX=9823 GN=PNPO PE=1 SV=1	PNPO	0.785	0.872	0.838	0.831667	0.784	0.78	0.84	0.801333	1.181	1.218	1.06	1.153	1.49	1.517	1.223	mitochondria	K00275	pdxH, PNPO; pyridoxamine 5'-phosphate oxidase [EC:1.4.3.5]	map00750 Vitamin B6 metabolism; map01100 Metabolic pathways	GO:0006081 cellular aldehyde metabolic process; GO:0006725 cellular aromatic compound metabolic process; GO:0006732 coenzyme metabolic process; GO:0006766 vitamin metabolic process; GO:0006767 water-soluble vitamin metabolic process; GO:0006793 phosphorus metabolic process; GO:0006796 phosphate-containing compound metabolic process; GO:0006807 nitrogen compound metabolic process; GO:0008152 metab…	GO:0005622 intracellular; GO:0005623 cell; GO:0005634 nucleus; GO:0005654 nucleoplasm; GO:0005737 cytoplasm; GO:0005829 cytosol; GO:0031974 membrane-enclosed lumen; GO:0031981 nuclear lumen; GO:0043226 organelle; GO:0043227 membrane-bounded organelle; GO:0043229 intracellular organelle; GO:0043231 intracellular membrane-bounded organelle; GO:0043233 organelle lumen; GO:0070013 intracellular organ…	GO:0000166 nucleotide binding; GO:0003824 catalytic activity; GO:0004733 pyridoxamine-phosphate oxidase activity; GO:0005488 binding; GO:0005515 protein binding; GO:0008144 drug binding; GO:0010181 FMN binding; GO:0016491 oxidoreductase activity; GO:0016638 oxidoreductase activity, acting on the CH-NH2 group of donors; GO:0016641 oxidoreductase activity, acting on the CH-NH2 group of donors, oxyg…	PF01243; PF10590	Pyridoxamine 5'-phosphate oxidase; Pyridoxine 5'-phosphate oxidase C-terminal dimerisation region	H	KOG2586	Pyridoxamine-phosphate oxidase
I3LLF1	1099	S	0.762	0.0034234	Down	Insulin receptor substrate 1 OS=Sus scrofa OX=9823 GN=IRS1 PE=4 SV=1	IRS1	0.901	0.897	0.683	0.827	1.083	1.084	1.228	1.13167	0.857	0.883	0.848	0.862667	0.955	1.194	1.044	nucleus	K16172	IRS1; insulin receptor substrate 1	map04022 cGMP-PKG signaling pathway; map04068 FoxO signaling pathway; map04140 Autophagy - animal; map04150 mTOR signaling pathway; map04151 PI3K-Akt signaling pathway; map04152 AMPK signaling pathway; map04211 Longevity regulating pathway; map04212 Longevity regulating pathway - worm; map04213 Longevity regulating pathway - multiple species; map04722 Neurotrophin signaling pathway; map04910 Insu…	GO:0000165 MAPK cascade; GO:0002053 positive regulation of mesenchymal cell proliferation; GO:0002791 regulation of peptide secretion; GO:0002792 negative regulation of peptide secretion; GO:0002793 positive regulation of peptide secretion; GO:0005979 regulation of glycogen biosynthetic process; GO:0006109 regulation of carbohydrate metabolic process; GO:0006464 cellular protein modification proc…	GO:0005622 intracellular; GO:0005623 cell; GO:0005634 nucleus; GO:0005737 cytoplasm; GO:0005815 microtubule organizing center; GO:0005829 cytosol; GO:0005856 cytoskeleton; GO:0005886 plasma membrane; GO:0005887 integral component of plasma membrane; GO:0005899 insulin receptor complex; GO:0005901 caveola; GO:0005929 cilium; GO:0015630 microtubule cytoskeleton; GO:0016020 membrane; GO:0016021 inte…	GO:0001784 phosphotyrosine residue binding; GO:0003824 catalytic activity; GO:0005068 transmembrane receptor protein tyrosine kinase adaptor activity; GO:0005080 protein kinase C binding; GO:0005085 guanyl-nucleotide exchange factor activity; GO:0005088 Ras guanyl-nucleotide exchange factor activity; GO:0005102 signaling receptor binding; GO:0005158 insulin receptor binding; GO:0005159 insulin-li…	PF00169; PF02174	PH domain; PTB domain (IRS-1 type)
I3LIE7	76	T	1.708	0.00362086	Up	Myosin-binding protein H OS=Sus scrofa OX=9823 GN=MYBPH PE=4 SV=2	MYBPH	1.844		1.589	1.7165	1.194		1.161	1.1775	2.07		1.953	2.0115	1.005		1.368	nucleus				GO:0003008 system process; GO:0003012 muscle system process; GO:0006936 muscle contraction; GO:0006937 regulation of muscle contraction; GO:0006941 striated muscle contraction; GO:0006942 regulation of striated muscle contraction; GO:0006996 organelle organization; GO:0007010 cytoskeleton organization; GO:0007015 actin filament organization; GO:0009653 anatomical structure morphogenesis; GO:00099…	GO:0005622 intracellular; GO:0005623 cell; GO:0005737 cytoplasm; GO:0005856 cytoskeleton; GO:0005859 muscle myosin complex; GO:0015629 actin cytoskeleton; GO:0016459 myosin complex; GO:0016460 myosin II complex; GO:0030016 myofibril; GO:0030017 sarcomere; GO:0030018 Z disc; GO:0031430 M band; GO:0031672 A band; GO:0031674 I band; GO:0032991 protein-containing complex; GO:0043226 organelle; GO:004…	GO:0003779 actin binding; GO:0005198 structural molecule activity; GO:0005488 binding; GO:0005515 protein binding; GO:0008092 cytoskeletal protein binding; GO:0008307 structural constituent of muscle; GO:0042805 actinin binding; GO:0044877 protein-containing complex binding; GO:0051015 actin filament binding; GO:0051371 muscle alpha-actinin binding; GO:0051393 alpha-actinin binding; GO:0097493 st…	PF00041; PF07679	Fibronectin type III domain; Immunoglobulin I-set domain
A0A480EA26	818	S	1.322	0.00402141	Up	Myopalladin isoform a OS=Sus scrofa OX=9823 GN=MYPN PE=4 SV=1	MYPN	0.728	0.814	0.796	0.779333	0.881	0.894	0.94	0.905	1.107	1.282	1.201	1.19667	0.798	1.381	1.086	nucleus	K22028	MYPN; myopalladin		GO:0006996 organelle organization; GO:0007010 cytoskeleton organization; GO:0007275 multicellular organism development; GO:0007507 heart development; GO:0009653 anatomical structure morphogenesis; GO:0009888 tissue development; GO:0009987 cellular process; GO:0010927 cellular component assembly involved in morphogenesis; GO:0014706 striated muscle tissue development; GO:0016043 cellular component…	GO:0005622 intracellular; GO:0005623 cell; GO:0005634 nucleus; GO:0005737 cytoplasm; GO:0030016 myofibril; GO:0030017 sarcomere; GO:0030018 Z disc; GO:0031674 I band; GO:0043226 organelle; GO:0043227 membrane-bounded organelle; GO:0043228 non-membrane-bounded organelle; GO:0043229 intracellular organelle; GO:0043231 intracellular membrane-bounded organelle; GO:0043232 intracellular non-membrane-b…	GO:0003779 actin binding; GO:0005488 binding; GO:0005515 protein binding; GO:0008092 cytoskeletal protein binding; GO:0017124 SH3 domain binding; GO:0019904 protein domain specific binding; GO:0042805 actinin binding; GO:0044877 protein-containing complex binding; GO:0051015 actin filament binding; GO:0051371 muscle alpha-actinin binding; GO:0051393 alpha-actinin binding;	PF07679	Immunoglobulin I-set domain
A0A480EA26	759	S	0.63	0.00895242	Down	Myopalladin isoform a OS=Sus scrofa OX=9823 GN=MYPN PE=4 SV=1	MYPN	1.557	1.611	1.521	1.563	1.457	1.324	1.564	1.44833	1.037	0.927	0.773	0.912333	0.621	0.871	0.876	nucleus	K22028	MYPN; myopalladin		GO:0006996 organelle organization; GO:0007010 cytoskeleton organization; GO:0007275 multicellular organism development; GO:0007507 heart development; GO:0009653 anatomical structure morphogenesis; GO:0009888 tissue development; GO:0009987 cellular process; GO:0010927 cellular component assembly involved in morphogenesis; GO:0014706 striated muscle tissue development; GO:0016043 cellular component…	GO:0005622 intracellular; GO:0005623 cell; GO:0005634 nucleus; GO:0005737 cytoplasm; GO:0030016 myofibril; GO:0030017 sarcomere; GO:0030018 Z disc; GO:0031674 I band; GO:0043226 organelle; GO:0043227 membrane-bounded organelle; GO:0043228 non-membrane-bounded organelle; GO:0043229 intracellular organelle; GO:0043231 intracellular membrane-bounded organelle; GO:0043232 intracellular non-membrane-b…	GO:0003779 actin binding; GO:0005488 binding; GO:0005515 protein binding; GO:0008092 cytoskeletal protein binding; GO:0017124 SH3 domain binding; GO:0019904 protein domain specific binding; GO:0042805 actinin binding; GO:0044877 protein-containing complex binding; GO:0051015 actin filament binding; GO:0051371 muscle alpha-actinin binding; GO:0051393 alpha-actinin binding;	PF07679	Immunoglobulin I-set domain
A9YUB1	66	S	1.597	0.000409861	Up	Cysteine and histidine-rich domain-containing protein 1 OS=Sus scrofa OX=9823 GN=CHORDC1 PE=2 SV=1	CHORDC1	1.715	1.665	1.725	1.70167	1.177	1.053	1.094	1.108	1.855	1.682	1.773	1.77	1.218	1.313	1.233	cytoplasm	K16729	CHORDC1, CHP1; cysteine and histidine-rich domain-containing protein 1		GO:0001932 regulation of protein phosphorylation; GO:0001933 negative regulation of protein phosphorylation; GO:0006457 protein folding; GO:0006469 negative regulation of protein kinase activity; GO:0009892 negative regulation of metabolic process; GO:0009987 cellular process; GO:0010563 negative regulation of phosphorus metabolic process; GO:0010564 regulation of cell cycle process; GO:0010605 n…		GO:0000166 nucleotide binding; GO:0005488 binding; GO:0005515 protein binding; GO:0005524 ATP binding; GO:0008144 drug binding; GO:0008270 zinc ion binding; GO:0017076 purine nucleotide binding; GO:0030554 adenyl nucleotide binding; GO:0031072 heat shock protein binding; GO:0032553 ribonucleotide binding; GO:0032555 purine ribonucleotide binding; GO:0032559 adenyl ribonucleotide binding; GO:00356…	PF04969	CS domain	T	KOG1667	Zn2+-binding protein Melusin/RAR1, contains CHORD domain
A5D9M6	969	S	1.409	0.0494934	Up	Large proline-rich protein BAG6 OS=Sus scrofa OX=9823 GN=BAG6 PE=1 SV=1	BAG6	0.822	0.662		0.742	0.861	0.759		0.81	1.086	1.196		1.141	1.173	1.082		nucleus	K23390	BAG6; large proline-rich protein BAG6		GO:0000003 reproduction; GO:0000280 nuclear division; GO:0001655 urogenital system development; GO:0001775 cell activation; GO:0001822 kidney development; GO:0002253 activation of immune response; GO:0002376 immune system process; GO:0002429 immune response-activating cell surface receptor signaling pathway; GO:0002474 antigen processing and presentation of peptide antigen via MHC class I; GO:000…	GO:0005576 extracellular region; GO:0005615 extracellular space; GO:0005622 intracellular; GO:0005623 cell; GO:0005634 nucleus; GO:0005654 nucleoplasm; GO:0005737 cytoplasm; GO:0005829 cytosol; GO:0016020 membrane; GO:0031974 membrane-enclosed lumen; GO:0031981 nuclear lumen; GO:0031982 vesicle; GO:0032991 protein-containing complex; GO:0043226 organelle; GO:0043227 membrane-bounded organelle; GO…	GO:0002020 protease binding; GO:0005102 signaling receptor binding; GO:0005488 binding; GO:0005515 protein binding; GO:0019899 enzyme binding; GO:0030544 Hsp70 protein binding; GO:0031072 heat shock protein binding; GO:0031593 polyubiquitin modification-dependent protein binding; GO:0031625 ubiquitin protein ligase binding; GO:0042802 identical protein binding; GO:0043021 ribonucleoprotein comple…	PF00240; PF12057	Ubiquitin family; Domain of unknown function (DUF3538)	O	KOG4248	Ubiquitin-like protein, regulator of apoptosis
Q6S4N2	418	S	0.741	0.0149482	Down	Heat shock 70 kDa protein 1B OS=Sus scrofa OX=9823 GN=HSPA1B PE=2 SV=1	HSPA1B	0.977	0.97	0.963	0.97	1.313	1.216	1.284	1.271	0.988	1.023	0.815	0.942	1.356	1.564	1.376	cytoplasm	K03283	HSPA1s; heat shock 70kDa protein 1/2/6/8	map03040 Spliceosome; map04010 MAPK signaling pathway; map04141 Protein processing in endoplasmic reticulum; map04144 Endocytosis; map04213 Longevity regulating pathway - multiple species; map04612 Antigen processing and presentation; map04915 Estrogen signaling pathway; map05134 Legionellosis; map05145 Toxoplasmosis; map05162 Measles	GO:0000003 reproduction; GO:0000122 negative regulation of transcription by RNA polymerase II; GO:0000723 telomere maintenance; GO:0001558 regulation of cell growth; GO:0002931 response to ischemia; GO:0006139 nucleobase-containing compound metabolic process; GO:0006259 DNA metabolic process; GO:0006281 DNA repair; GO:0006355 regulation of transcription, DNA-templated; GO:0006357 regulation of tr…	GO:0002199 zona pellucida receptor complex; GO:0005622 intracellular; GO:0005623 cell; GO:0005634 nucleus; GO:0005654 nucleoplasm; GO:0005737 cytoplasm; GO:0005739 mitochondrion; GO:0005759 mitochondrial matrix; GO:0005813 centrosome; GO:0005814 centriole; GO:0005815 microtubule organizing center; GO:0005829 cytosol; GO:0005856 cytoskeleton; GO:0005886 plasma membrane; GO:0015630 microtubule cyto…	GO:0000166 nucleotide binding; GO:0001664 G protein-coupled receptor binding; GO:0002020 protease binding; GO:0003712 transcription coregulator activity; GO:0003714 transcription corepressor activity; GO:0003824 catalytic activity; GO:0005102 signaling receptor binding; GO:0005488 binding; GO:0005515 protein binding; GO:0005524 ATP binding; GO:0008134 transcription factor binding; GO:0008144 drug…			O	KOG0101	Molecular chaperones HSP70/HSC70, HSP70 superfamily
Q28948	491	S	1.345	0.0118791	Up	5'-AMP-activated protein kinase catalytic subunit alpha-2 OS=Sus scrofa OX=9823 GN=PRKAA2 PE=2 SV=2	PRKAA2	1.303	1.241	1.38	1.308	1.13	0.915	1.111	1.052	1.436	1.426	1.383	1.415	1.524	1.449	1.487	cytoplasm	K07198	PRKAA, AMPK; 5'-AMP-activated protein kinase, catalytic alpha subunit [EC:2.7.11.11]	map04068 FoxO signaling pathway; map04140 Autophagy - animal; map04150 mTOR signaling pathway; map04151 PI3K-Akt signaling pathway; map04152 AMPK signaling pathway; map04211 Longevity regulating pathway; map04213 Longevity regulating pathway - multiple species; map04361 Axon regeneration; map04371 Apelin signaling pathway; map04530 Tight junction; map04710 Circadian rhythm; map04714 Thermogenesis…	GO:0001101 response to acid chemical; GO:0001678 cellular glucose homeostasis; GO:0006109 regulation of carbohydrate metabolic process; GO:0006110 regulation of glycolytic process; GO:0006140 regulation of nucleotide metabolic process; GO:0006325 chromatin organization; GO:0006464 cellular protein modification process; GO:0006468 protein phosphorylation; GO:0006629 lipid metabolic process; GO:000…	GO:0005622 intracellular; GO:0005623 cell; GO:0005634 nucleus; GO:0005654 nucleoplasm; GO:0005737 cytoplasm; GO:0005794 Golgi apparatus; GO:0005829 cytosol; GO:0005886 plasma membrane; GO:0010494 cytoplasmic stress granule; GO:0012505 endomembrane system; GO:0016020 membrane; GO:0016324 apical plasma membrane; GO:0016604 nuclear body; GO:0016607 nuclear speck; GO:0030424 axon; GO:0030425 dendrite…	GO:0000166 nucleotide binding; GO:0003682 chromatin binding; GO:0003824 catalytic activity; GO:0004672 protein kinase activity; GO:0004674 protein serine/threonine kinase activity; GO:0004679 AMP-activated protein kinase activity; GO:0004712 protein serine/threonine/tyrosine kinase activity; GO:0005488 binding; GO:0005515 protein binding; GO:0005524 ATP binding; GO:0008144 drug binding; GO:001630…	PF00069	Protein kinase domain	T	KOG0583	Serine/threonine protein kinase
Q5GN48	1764	S	1.378	0.0110288	Up	Dystrophin OS=Sus scrofa OX=9823 GN=DMD PE=1 SV=1	DMD	1.021	1.115	0.979	1.03833	0.857	0.918	1	0.925	1.181	1.417	1.225	1.27433	1.3	1.084	1.099	cytoplasm,nucleus	K10366	DMD; dystrophin	map05410 Hypertrophic cardiomyopathy (HCM); map05412 Arrhythmogenic right ventricular cardiomyopathy (ARVC); map05414 Dilated cardiomyopathy (DCM); map05416 Viral myocarditis				PF00307; PF00435; PF00397; PF09068; PF09069; PF00569	Calponin homology (CH) domain; Spectrin repeat; WW domain; EF hand; EF-hand; Zinc finger, ZZ type	Z	KOG4286	Dystrophin-like protein
Q5GN48	3431	S	0.761	0.0436877	Down	Dystrophin OS=Sus scrofa OX=9823 GN=DMD PE=1 SV=1	DMD	1.287	1.321	1.355	1.321	1.479	1.26	1.345	1.36133	1.107	1.13	0.872	1.03633	1.342	1.581	1.486	cytoplasm,nucleus	K10366	DMD; dystrophin	map05410 Hypertrophic cardiomyopathy (HCM); map05412 Arrhythmogenic right ventricular cardiomyopathy (ARVC); map05414 Dilated cardiomyopathy (DCM); map05416 Viral myocarditis				PF00307; PF00435; PF00397; PF09068; PF09069; PF00569	Calponin homology (CH) domain; Spectrin repeat; WW domain; EF hand; EF-hand; Zinc finger, ZZ type	Z	KOG4286	Dystrophin-like protein
Q5XLD3	140	Y	1.354	0.000724038	Up	Creatine kinase M-type OS=Sus scrofa OX=9823 GN=CKM PE=2 SV=1	CKM	1.15	1.297	1.302	1.24967	0.899	0.855	0.812	0.855333	1.136	1.149	1.189	1.158	0.921	0.907	0.875	cytoplasm	K00933	E2.7.3.2; creatine kinase [EC:2.7.3.2]	map00330 Arginine and proline metabolism; map01100 Metabolic pathways	GO:0006082 organic acid metabolic process; GO:0006520 cellular amino acid metabolic process; GO:0006575 cellular modified amino acid metabolic process; GO:0006599 phosphagen metabolic process; GO:0006600 creatine metabolic process; GO:0006603 phosphocreatine metabolic process; GO:0006793 phosphorus metabolic process; GO:0006796 phosphate-containing compound metabolic process; GO:0006807 nitrogen …	GO:0005576 extracellular region; GO:0005615 extracellular space; GO:0005622 intracellular; GO:0005623 cell; GO:0005737 cytoplasm; GO:0005829 cytosol;	GO:0003824 catalytic activity; GO:0004111 creatine kinase activity; GO:0016301 kinase activity; GO:0016740 transferase activity; GO:0016772 transferase activity, transferring phosphorus-containing groups; GO:0016775 phosphotransferase activity, nitrogenous group as acceptor;	PF02807; PF00217	ATP:guanido phosphotransferase, N-terminal domain; ATP:guanido phosphotransferase, C-terminal catalytic domain	C	KOG3581	Creatine kinases
Q9TV61	866	S	0.725	0.0435829	Down	Myosin-1 OS=Sus scrofa OX=9823 GN=MYH1 PE=2 SV=1	MYH1	0.71		0.765	0.7375	0.992		0.88	0.936	0.655		0.702	0.6785	1.001		0.919	cytoplasm	K10352	MYH; myosin heavy chain	map04530 Tight junction; map05130 Pathogenic Escherichia coli infection				PF02736; PF00063	Myosin N-terminal SH3-like domain; Myosin head (motor domain)	Z	KOG0161	Myosin class II heavy chain
P59083	41	S	1.301	0.016964	Up	14 kDa phosphohistidine phosphatase OS=Sus scrofa OX=9823 GN=PHPT1 PE=1 SV=2	PHPT1	0.841	0.917	0.853	0.870333	0.77	0.948	0.922	0.88	1.179	1.15	1.106	1.145	1.016	1.197	1.322	cytoplasm	K01112	PHPT1; phosphohistidine phosphatase [EC:3.9.1.3]		GO:0002682 regulation of immune system process; GO:0002683 negative regulation of immune system process; GO:0002791 regulation of peptide secretion; GO:0002793 positive regulation of peptide secretion; GO:0006464 cellular protein modification process; GO:0006470 protein dephosphorylation; GO:0006793 phosphorus metabolic process; GO:0006796 phosphate-containing compound metabolic process; GO:00068…	GO:0005622 intracellular; GO:0005623 cell; GO:0005737 cytoplasm; GO:0005829 cytosol;	GO:0003824 catalytic activity; GO:0004721 phosphoprotein phosphatase activity; GO:0005246 calcium channel regulator activity; GO:0005488 binding; GO:0005515 protein binding; GO:0008200 ion channel inhibitor activity; GO:0016247 channel regulator activity; GO:0016248 channel inhibitor activity; GO:0016787 hydrolase activity; GO:0016788 hydrolase activity, acting on ester bonds; GO:0016791 phosphat…
Q1KYT0	272	T	0.734	0.000771636	Down	Beta-enolase OS=Sus scrofa OX=9823 GN=ENO3 PE=2 SV=1	ENO3	1.659		1.334	1.4965	1.228		1.247	1.2375	0.905		0.912	0.9085	1.466		1.086	cytoplasm	K01689	ENO, eno; enolase [EC:4.2.1.11]	map00010 Glycolysis / Gluconeogenesis; map01100 Metabolic pathways; map01200 Carbon metabolism; map01230 Biosynthesis of amino acids; map03018 RNA degradation; map04066 HIF-1 signaling pathway	GO:0005975 carbohydrate metabolic process; GO:0006082 organic acid metabolic process; GO:0006090 pyruvate metabolic process; GO:0006091 generation of precursor metabolites and energy; GO:0006096 glycolytic process; GO:0006139 nucleobase-containing compound metabolic process; GO:0006163 purine nucleotide metabolic process; GO:0006164 purine nucleotide biosynthetic process; GO:0006165 nucleoside di…	GO:0005622 intracellular; GO:0005623 cell; GO:0005737 cytoplasm; GO:0005829 cytosol; GO:0005886 plasma membrane; GO:0016020 membrane; GO:0071944 cell periphery;	GO:0003824 catalytic activity; GO:0004634 phosphopyruvate hydratase activity; GO:0005488 binding; GO:0005515 protein binding; GO:0016829 lyase activity; GO:0016835 carbon-oxygen lyase activity; GO:0016836 hydro-lyase activity; GO:0042802 identical protein binding; GO:0042803 protein homodimerization activity; GO:0046982 protein heterodimerization activity; GO:0046983 protein dimerization activity;	PF03952; PF00113	Enolase, N-terminal domain; Enolase, C-terminal TIM barrel domain	G	KOG2670	Enolase
Q1KYT0	176	S	1.31	0.042387	Up	Beta-enolase OS=Sus scrofa OX=9823 GN=ENO3 PE=2 SV=1	ENO3	1.308	1.114	0.992	1.138	0.905	0.863	1.02	0.929333	1.161	1.089	1.402	1.21733	0.932	0.917	1.028	cytoplasm	K01689	ENO, eno; enolase [EC:4.2.1.11]	map00010 Glycolysis / Gluconeogenesis; map01100 Metabolic pathways; map01200 Carbon metabolism; map01230 Biosynthesis of amino acids; map03018 RNA degradation; map04066 HIF-1 signaling pathway	GO:0005975 carbohydrate metabolic process; GO:0006082 organic acid metabolic process; GO:0006090 pyruvate metabolic process; GO:0006091 generation of precursor metabolites and energy; GO:0006096 glycolytic process; GO:0006139 nucleobase-containing compound metabolic process; GO:0006163 purine nucleotide metabolic process; GO:0006164 purine nucleotide biosynthetic process; GO:0006165 nucleoside di…	GO:0005622 intracellular; GO:0005623 cell; GO:0005737 cytoplasm; GO:0005829 cytosol; GO:0005886 plasma membrane; GO:0016020 membrane; GO:0071944 cell periphery;	GO:0003824 catalytic activity; GO:0004634 phosphopyruvate hydratase activity; GO:0005488 binding; GO:0005515 protein binding; GO:0016829 lyase activity; GO:0016835 carbon-oxygen lyase activity; GO:0016836 hydro-lyase activity; GO:0042802 identical protein binding; GO:0042803 protein homodimerization activity; GO:0046982 protein heterodimerization activity; GO:0046983 protein dimerization activity;	PF03952; PF00113	Enolase, N-terminal domain; Enolase, C-terminal TIM barrel domain	G	KOG2670	Enolase
Q9TV62	1377	Y	1.324	0.0388445	Up	Myosin-4 OS=Sus scrofa OX=9823 GN=MYH4 PE=2 SV=1	MYH4		1.194	1.107	1.1505		0.83	0.879	0.8545		1.187	1.076	1.1315		1.183	1.108	cytoplasm	K10352	MYH; myosin heavy chain	map04530 Tight junction; map05130 Pathogenic Escherichia coli infection	GO:0003008 system process; GO:0003012 muscle system process; GO:0006139 nucleobase-containing compound metabolic process; GO:0006163 purine nucleotide metabolic process; GO:0006725 cellular aromatic compound metabolic process; GO:0006753 nucleoside phosphate metabolic process; GO:0006793 phosphorus metabolic process; GO:0006796 phosphate-containing compound metabolic process; GO:0006807 nitrogen …	GO:0005622 intracellular; GO:0005623 cell; GO:0005737 cytoplasm; GO:0005856 cytoskeleton; GO:0005859 muscle myosin complex; GO:0015629 actin cytoskeleton; GO:0016459 myosin complex; GO:0016460 myosin II complex; GO:0030016 myofibril; GO:0030017 sarcomere; GO:0032991 protein-containing complex; GO:0043226 organelle; GO:0043228 non-membrane-bounded organelle; GO:0043229 intracellular organelle; GO:…	GO:0000146 microfilament motor activity; GO:0003676 nucleic acid binding; GO:0003723 RNA binding; GO:0003725 double-stranded RNA binding; GO:0003774 motor activity; GO:0003824 catalytic activity; GO:0005488 binding; GO:0016462 pyrophosphatase activity; GO:0016787 hydrolase activity; GO:0016817 hydrolase activity, acting on acid anhydrides; GO:0016818 hydrolase activity, acting on acid anhydrides,…	PF02736; PF00063	Myosin N-terminal SH3-like domain; Myosin head (motor domain)	Z	KOG0161	Myosin class II heavy chain
P79293	1375	Y	1.324	0.0388445	Up	Myosin-7 OS=Sus scrofa OX=9823 GN=MYH7 PE=1 SV=2	MYH7		1.194	1.107	1.1505		0.83	0.879	0.8545		1.187	1.076	1.1315		1.183	1.108	nucleus	K17751	MYH6_7; myosin heavy chain 6/7	map04022 cGMP-PKG signaling pathway; map04260 Cardiac muscle contraction; map04261 Adrenergic signaling in cardiomyocytes; map04919 Thyroid hormone signaling pathway; map05410 Hypertrophic cardiomyopathy (HCM); map05414 Dilated cardiomyopathy (DCM); map05416 Viral myocarditis		GO:0005622 intracellular; GO:0005623 cell; GO:0005737 cytoplasm; GO:0005856 cytoskeleton; GO:0015629 actin cytoskeleton; GO:0016459 myosin complex; GO:0030016 myofibril; GO:0030017 sarcomere; GO:0032982 myosin filament; GO:0032991 protein-containing complex; GO:0043226 organelle; GO:0043228 non-membrane-bounded organelle; GO:0043229 intracellular organelle; GO:0043232 intracellular non-membrane-b…		PF02736; PF00063	Myosin N-terminal SH3-like domain; Myosin head (motor domain)	Z	KOG0161	Myosin class II heavy chain
A0A287AMA4	1380	Y	1.324	0.0388445	Up	Myosin heavy chain 8(predicted) OS=Sus scrofa OX=9823 GN=MYH8 PE=3 SV=2	MYH8		1.194	1.107	1.1505		0.83	0.879	0.8545		1.187	1.076	1.1315		1.183	1.108	cytoplasm	K10352	MYH; myosin heavy chain	map04530 Tight junction; map05130 Pathogenic Escherichia coli infection	GO:0003008 system process; GO:0003009 skeletal muscle contraction; GO:0003012 muscle system process; GO:0006139 nucleobase-containing compound metabolic process; GO:0006163 purine nucleotide metabolic process; GO:0006464 cellular protein modification process; GO:0006470 protein dephosphorylation; GO:0006725 cellular aromatic compound metabolic process; GO:0006753 nucleoside phosphate metabolic pr…	GO:0005622 intracellular; GO:0005623 cell; GO:0005737 cytoplasm; GO:0005829 cytosol; GO:0005856 cytoskeleton; GO:0005859 muscle myosin complex; GO:0015629 actin cytoskeleton; GO:0016459 myosin complex; GO:0016460 myosin II complex; GO:0030016 myofibril; GO:0030017 sarcomere; GO:0032982 myosin filament; GO:0032991 protein-containing complex; GO:0043226 organelle; GO:0043228 non-membrane-bounded or…	GO:0000146 microfilament motor activity; GO:0000166 nucleotide binding; GO:0003774 motor activity; GO:0003779 actin binding; GO:0003824 catalytic activity; GO:0004721 phosphoprotein phosphatase activity; GO:0004722 protein serine/threonine phosphatase activity; GO:0005198 structural molecule activity; GO:0005488 binding; GO:0005515 protein binding; GO:0005524 ATP binding; GO:0008092 cytoskeletal …	PF02736; PF00063	Myosin N-terminal SH3-like domain; Myosin head (motor domain)	Z	KOG0161	Myosin class II heavy chain
F1SS64	1388	Y	1.324	0.0388445	Up	Myosin-4 OS=Sus scrofa OX=9823 GN=MYH4 PE=3 SV=2	MYH4		1.194	1.107	1.1505		0.83	0.879	0.8545		1.187	1.076	1.1315		1.183	1.108	cytoplasm	K10352	MYH; myosin heavy chain	map04530 Tight junction; map05130 Pathogenic Escherichia coli infection	GO:0002252 immune effector process; GO:0002253 activation of immune response; GO:0002376 immune system process; GO:0002429 immune response-activating cell surface receptor signaling pathway; GO:0002431 Fc receptor mediated stimulatory signaling pathway; GO:0002433 immune response-regulating cell surface receptor signaling pathway involved in phagocytosis; GO:0002682 regulation of immune system pr…	GO:0005622 intracellular; GO:0005623 cell; GO:0005737 cytoplasm; GO:0005829 cytosol; GO:0005856 cytoskeleton; GO:0005859 muscle myosin complex; GO:0015629 actin cytoskeleton; GO:0016459 myosin complex; GO:0016460 myosin II complex; GO:0030016 myofibril; GO:0030017 sarcomere; GO:0032991 protein-containing complex; GO:0043226 organelle; GO:0043228 non-membrane-bounded organelle; GO:0043229 intracel…	GO:0000146 microfilament motor activity; GO:0003774 motor activity; GO:0003824 catalytic activity; GO:0016462 pyrophosphatase activity; GO:0016787 hydrolase activity; GO:0016817 hydrolase activity, acting on acid anhydrides; GO:0016818 hydrolase activity, acting on acid anhydrides, in phosphorus-containing anhydrides; GO:0017111 nucleoside-triphosphatase activity;	PF02736; PF00063	Myosin N-terminal SH3-like domain; Myosin head (motor domain)	Z	KOG0161	Myosin class II heavy chain
Q9TV61	1379	Y	1.324	0.0388445	Up	Myosin-1 OS=Sus scrofa OX=9823 GN=MYH1 PE=2 SV=1	MYH1		1.194	1.107	1.1505		0.83	0.879	0.8545		1.187	1.076	1.1315		1.183	1.108	cytoplasm	K10352	MYH; myosin heavy chain	map04530 Tight junction; map05130 Pathogenic Escherichia coli infection				PF02736; PF00063	Myosin N-terminal SH3-like domain; Myosin head (motor domain)	Z	KOG0161	Myosin class II heavy chain
A0A287AGE8	70	T	1.62	0.0381204	Up	Phosphorylase b kinase regulatory subunit OS=Sus scrofa OX=9823 GN=PHKB PE=1 SV=1	PHKB		0.731	0.822	0.7765		1.08	0.937	1.0085		1.526	1.742	1.634		1.523	1.503	cytoplasm	K07190	PHKA_B; phosphorylase kinase alpha/beta subunit	map04020 Calcium signaling pathway; map04910 Insulin signaling pathway; map04922 Glucagon signaling pathway	GO:0005975 carbohydrate metabolic process; GO:0005976 polysaccharide metabolic process; GO:0005977 glycogen metabolic process; GO:0006073 cellular glucan metabolic process; GO:0006091 generation of precursor metabolites and energy; GO:0006112 energy reserve metabolic process; GO:0006464 cellular protein modification process; GO:0006468 protein phosphorylation; GO:0006793 phosphorus metabolic proc…	GO:0005622 intracellular; GO:0005623 cell; GO:0005737 cytoplasm; GO:0005829 cytosol; GO:0005964 phosphorylase kinase complex; GO:0032991 protein-containing complex; GO:0061695 transferase complex, transferring phosphorus-containing groups; GO:1902494 catalytic complex; GO:1902554 serine/threonine protein kinase complex; GO:1902911 protein kinase complex; GO:1990234 transferase complex;	GO:0003824 catalytic activity; GO:0004672 protein kinase activity; GO:0004674 protein serine/threonine kinase activity; GO:0004683 calmodulin-dependent protein kinase activity; GO:0004689 phosphorylase kinase activity; GO:0016301 kinase activity; GO:0016740 transferase activity; GO:0016772 transferase activity, transferring phosphorus-containing groups; GO:0016773 phosphotransferase activity, alc…	PF00723	Glycosyl hydrolases family 15	G	KOG3635	Phosphorylase kinase
A0A286ZIE2	31	T	0.76	0.0435079	Down	Titin isoform X7(predicted) OS=Sus scrofa OX=9823 PE=4 SV=1	--		0.923	0.899	0.911		1.025	1.015	1.02		0.821	0.729	0.775		1.173	1.097	cytoplasm,nucleus	K12567	TTN; titin [EC:2.7.11.1]	map05410 Hypertrophic cardiomyopathy (HCM); map05414 Dilated cardiomyopathy (DCM)				PF07679	Immunoglobulin I-set domain	T	KOG4475	FOG: Immunoglobin and related proteins
A0A286ZLL9	596	S	0.694	0.00612886	Down	Synaptopodin OS=Sus scrofa OX=9823 GN=SYNPO PE=4 SV=2	SYNPO		0.95	0.832	0.891		0.774	0.76	0.767		0.547	0.518	0.5325		0.516	0.385	nucleus	K21112	SYNPO; synaptopodin	map04530 Tight junction	GO:0003008 system process; GO:0006996 organelle organization; GO:0007010 cytoskeleton organization; GO:0007610 behavior; GO:0007611 learning or memory; GO:0007612 learning; GO:0007632 visual behavior; GO:0008306 associative learning; GO:0008542 visual learning; GO:0009314 response to radiation; GO:0009416 response to light stimulus; GO:0009628 response to abiotic stimulus; GO:0009987 cellular pro…	GO:0001725 stress fiber; GO:0005622 intracellular; GO:0005623 cell; GO:0005634 nucleus; GO:0005737 cytoplasm; GO:0005856 cytoskeleton; GO:0012505 endomembrane system; GO:0015629 actin cytoskeleton; GO:0030016 myofibril; GO:0030017 sarcomere; GO:0030018 Z disc; GO:0030425 dendrite; GO:0031674 I band; GO:0032432 actin filament bundle; GO:0036477 somatodendritic compartment; GO:0042641 actomyosin; G…	GO:0003779 actin binding; GO:0005488 binding; GO:0005515 protein binding; GO:0008092 cytoskeletal protein binding;
F1RWK0	510	T	0.544	0.0130838	Down	Junctophilin OS=Sus scrofa OX=9823 GN=JPH1 PE=1 SV=1	JPH1		1.595	2.602	2.0985		1.138	1.019	1.0785		0.612	0.561	0.5865		0.702	0.492	cytoplasm,peroxisome	K19530	JPH; junctophilin		GO:0006810 transport; GO:0006811 ion transport; GO:0006812 cation transport; GO:0006816 calcium ion transport; GO:0006873 cellular ion homeostasis; GO:0006874 cellular calcium ion homeostasis; GO:0006875 cellular metal ion homeostasis; GO:0007204 positive regulation of cytosolic calcium ion concentration; GO:0007275 multicellular organism development; GO:0007517 muscle organ development; GO:00099…	GO:0005622 intracellular; GO:0005623 cell; GO:0005634 nucleus; GO:0005654 nucleoplasm; GO:0005737 cytoplasm; GO:0005783 endoplasmic reticulum; GO:0005789 endoplasmic reticulum membrane; GO:0005886 plasma membrane; GO:0012505 endomembrane system; GO:0014701 junctional sarcoplasmic reticulum membrane; GO:0016020 membrane; GO:0016528 sarcoplasm; GO:0016529 sarcoplasmic reticulum; GO:0030016 myofibri…	GO:0005198 structural molecule activity; GO:0008307 structural constituent of muscle;			S	KOG0231	Junctional membrane complex protein Junctophilin and related MORN repeat proteins
A0A287A1Q6	797	T	0.663	0.00204975	Down	LIM domain 7 OS=Sus scrofa OX=9823 GN=LMO7 PE=1 SV=2	LMO7		1.32	1.405	1.3625		1.379	1.33	1.3545		0.902	0.894	0.898		1.093	1.064	nucleus	K06084	LMO7, FBXO20; F-box protein 20	map04520 Adherens junction	GO:0000209 protein polyubiquitination; GO:0006355 regulation of transcription, DNA-templated; GO:0006357 regulation of transcription by RNA polymerase II; GO:0006464 cellular protein modification process; GO:0006807 nitrogen compound metabolic process; GO:0008152 metabolic process; GO:0009889 regulation of biosynthetic process; GO:0009891 positive regulation of biosynthetic process; GO:0009893 po…	GO:0000151 ubiquitin ligase complex; GO:0005622 intracellular; GO:0005623 cell; GO:0005634 nucleus; GO:0005635 nuclear envelope; GO:0005737 cytoplasm; GO:0005829 cytosol; GO:0005886 plasma membrane; GO:0009986 cell surface; GO:0012505 endomembrane system; GO:0016020 membrane; GO:0016324 apical plasma membrane; GO:0031967 organelle envelope; GO:0031975 envelope; GO:0032991 protein-containing compl…	GO:0003700 DNA-binding transcription factor activity; GO:0003824 catalytic activity; GO:0004842 ubiquitin-protein transferase activity; GO:0016740 transferase activity; GO:0019787 ubiquitin-like protein transferase activity; GO:0140096 catalytic activity, acting on a protein; GO:0140110 transcription regulator activity;	PF00595; PF00412	PDZ domain (Also known as DHR or GLGF); LIM domain	TZ	KOG1704	FOG: LIM domain
A0A287B830	628	S	0.513	0.0162856	Down	Microtubule-associated protein OS=Sus scrofa OX=9823 GN=MAPT PE=1 SV=1	MAPT		0.933	0.937	0.935		1.058	0.894	0.976		0.493	0.509	0.501		0.576	0.607	nucleus	K04380	MAPT, TAU; microtubule-associated protein tau	map04010 MAPK signaling pathway; map05010 Alzheimer disease	GO:0000003 reproduction; GO:0000226 microtubule cytoskeleton organization; GO:0000302 response to reactive oxygen species; GO:0000902 cell morphogenesis; GO:0000904 cell morphogenesis involved in differentiation; GO:0001558 regulation of cell growth; GO:0001764 neuron migration; GO:0001774 microglial cell activation; GO:0001775 cell activation; GO:0002274 myeloid leukocyte activation; GO:0002376 …	GO:0005576 extracellular region; GO:0005622 intracellular; GO:0005623 cell; GO:0005634 nucleus; GO:0005654 nucleoplasm; GO:0005737 cytoplasm; GO:0005739 mitochondrion; GO:0005829 cytosol; GO:0005856 cytoskeleton; GO:0005874 microtubule; GO:0005875 microtubule associated complex; GO:0005886 plasma membrane; GO:0005929 cilium; GO:0005930 axoneme; GO:0009898 cytoplasmic side of plasma membrane; GO:0…	GO:0003676 nucleic acid binding; GO:0003677 DNA binding; GO:0003680 AT DNA binding; GO:0003690 double-stranded DNA binding; GO:0003697 single-stranded DNA binding; GO:0003723 RNA binding; GO:0003779 actin binding; GO:0005102 signaling receptor binding; GO:0005488 binding; GO:0005515 protein binding; GO:0005543 phospholipid binding; GO:0008017 microtubule binding; GO:0008092 cytoskeletal protein b…			Z	KOG2418	Microtubule-associated protein TAU
A0A5G2QTK7	63	S	1.352	0.0227753	Up	Proteasome subunit alpha type OS=Sus scrofa OX=9823 GN=PRORP PE=1 SV=1	PRORP		1.17	0.997	1.0835		0.93	0.931	0.9305		1.316	1.2	1.258		1.092	1.14	cytoplasm	K02730	PSMA6; 20S proteasome subunit alpha 1 [EC:3.4.25.1]	map03050 Proteasome	GO:0006355 regulation of transcription, DNA-templated; GO:0006508 proteolysis; GO:0006807 nitrogen compound metabolic process; GO:0007275 multicellular organism development; GO:0007517 muscle organ development; GO:0007519 skeletal muscle tissue development; GO:0008152 metabolic process; GO:0009056 catabolic process; GO:0009057 macromolecule catabolic process; GO:0009888 tissue development; GO:000…	GO:0000502 proteasome complex; GO:0000932 P-body; GO:0005622 intracellular; GO:0005623 cell; GO:0005634 nucleus; GO:0005654 nucleoplasm; GO:0005737 cytoplasm; GO:0005829 cytosol; GO:0005839 proteasome core complex; GO:0005844 polysome; GO:0016363 nuclear matrix; GO:0019773 proteasome core complex, alpha-subunit complex; GO:0030016 myofibril; GO:0030017 sarcomere; GO:0031974 membrane-enclosed lume…	GO:0003676 nucleic acid binding; GO:0003723 RNA binding; GO:0005488 binding; GO:0005515 protein binding; GO:0008134 transcription factor binding; GO:0051059 NF-kappaB binding; GO:0097159 organic cyclic compound binding; GO:1901363 heterocyclic compound binding;	PF10584; PF00227	Proteasome subunit A N-terminal signature; Proteasome subunit	O	KOG0182	20S proteasome, regulatory subunit alpha type PSMA6/SCL1
A0A286ZMD2	546	S	1.77	0.00667939	Up	Atlastin GTPase 2 OS=Sus scrofa OX=9823 GN=ATL2 PE=1 SV=1	ATL2		1.101	1.438	1.2695		0.903	0.926	0.9145		1.546	1.692	1.619		1.421	1.153	plasma membrane	K17339	ATL; atlastin [EC:3.6.5.-]		GO:0006996 organelle organization; GO:0007029 endoplasmic reticulum organization; GO:0007030 Golgi organization; GO:0009987 cellular process; GO:0010256 endomembrane system organization; GO:0016043 cellular component organization; GO:0022607 cellular component assembly; GO:0043933 protein-containing complex subunit organization; GO:0044085 cellular component biogenesis; GO:0051259 protein complex…	GO:0005622 intracellular; GO:0005623 cell; GO:0005737 cytoplasm; GO:0005783 endoplasmic reticulum; GO:0005789 endoplasmic reticulum membrane; GO:0012505 endomembrane system; GO:0016020 membrane; GO:0016021 integral component of membrane; GO:0031224 intrinsic component of membrane; GO:0031984 organelle subcompartment; GO:0042175 nuclear outer membrane-endoplasmic reticulum membrane network; GO:004…	GO:0003824 catalytic activity; GO:0003924 GTPase activity; GO:0005488 binding; GO:0005515 protein binding; GO:0016462 pyrophosphatase activity; GO:0016787 hydrolase activity; GO:0016817 hydrolase activity, acting on acid anhydrides; GO:0016818 hydrolase activity, acting on acid anhydrides, in phosphorus-containing anhydrides; GO:0017111 nucleoside-triphosphatase activity; GO:0042802 identical pro…	PF02263	Guanylate-binding protein, N-terminal domain	S	KOG2037	Guanylate-binding protein
A0A5G2R6G2	29	S	0.69	0.0060864	Down	RalA binding protein 1 OS=Sus scrofa OX=9823 GN=RALBP1 PE=4 SV=1	RALBP1		1.173	0.89	1.0315		0.973	1.014	0.9935		0.672	0.7	0.686		0.772	0.843	nucleus	K08773	RALBP1; RalA-binding protein 1	map04014 Ras signaling pathway; map05200 Pathways in cancer; map05212 Pancreatic cancer	GO:0000226 microtubule cytoskeleton organization; GO:0000278 mitotic cell cycle; GO:0006810 transport; GO:0006811 ion transport; GO:0006812 cation transport; GO:0006855 drug transmembrane transport; GO:0006897 endocytosis; GO:0006935 chemotaxis; GO:0006996 organelle organization; GO:0007010 cytoskeleton organization; GO:0007017 microtubule-based process; GO:0007049 cell cycle; GO:0007051 spindle …	GO:0000922 spindle pole; GO:0005622 intracellular; GO:0005623 cell; GO:0005737 cytoplasm; GO:0005819 spindle; GO:0005829 cytosol; GO:0005856 cytoskeleton; GO:0005886 plasma membrane; GO:0015630 microtubule cytoskeleton; GO:0016020 membrane; GO:0042995 cell projection; GO:0043005 neuron projection; GO:0043226 organelle; GO:0043228 non-membrane-bounded organelle; GO:0043229 intracellular organelle;…	GO:0003824 catalytic activity; GO:0005096 GTPase activator activity; GO:0005215 transporter activity; GO:0005488 binding; GO:0005515 protein binding; GO:0008047 enzyme activator activity; GO:0015399 primary active transmembrane transporter activity; GO:0016462 pyrophosphatase activity; GO:0016787 hydrolase activity; GO:0016817 hydrolase activity, acting on acid anhydrides; GO:0016818 hydrolase ac…	PF00620	RhoGAP domain	T	KOG4370	Ral-GTPase effector RLIP76
A0A287BEC7	113	S	0.752	0.0359358	Down	Vesicle associated membrane protein 3 OS=Sus scrofa OX=9823 GN=VAMP3 PE=1 SV=2	VAMP3		1.354	1.353	1.3535		1.119	1.123	1.121		0.89	0.796	0.843		1.003	0.981	plasma membrane	K13505	VAMP3; vesicle-associated membrane protein 3	map04130 SNARE interactions in vesicular transport; map04145 Phagosome	GO:0000902 cell morphogenesis; GO:0000904 cell morphogenesis involved in differentiation; GO:0001919 regulation of receptor recycling; GO:0001921 positive regulation of receptor recycling; GO:0002376 immune system process; GO:0002474 antigen processing and presentation of peptide antigen via MHC class I; GO:0002478 antigen processing and presentation of exogenous peptide antigen; GO:0002479 antig…	GO:0000139 Golgi membrane; GO:0005622 intracellular; GO:0005623 cell; GO:0005737 cytoplasm; GO:0005768 endosome; GO:0005794 Golgi apparatus; GO:0005802 trans-Golgi network; GO:0005829 cytosol; GO:0005886 plasma membrane; GO:0009986 cell surface; GO:0010008 endosome membrane; GO:0012505 endomembrane system; GO:0012506 vesicle membrane; GO:0016020 membrane; GO:0016021 integral component of membrane…	GO:0000149 SNARE binding; GO:0005484 SNAP receptor activity; GO:0005488 binding; GO:0005515 protein binding; GO:0017075 syntaxin-1 binding; GO:0019905 syntaxin binding;			U	KOG0860	Synaptobrevin/VAMP-like protein
A0A481APG3	79	S	0.495	0.0211547	Down	U2 snRNP auxiliary factor large subunit OS=Sus scrofa OX=9823 GN=U2AF2 PE=3 SV=1	U2AF2		1.04	0.881	0.9605		1.022	0.844	0.933		0.48	0.444	0.462		0.633	0.842	nucleus	K12837	U2AF2; splicing factor U2AF 65 kDa subunit	map03040 Spliceosome	GO:0000375 RNA splicing, via transesterification reactions; GO:0000377 RNA splicing, via transesterification reactions with bulged adenosine as nucleophile; GO:0000398 mRNA splicing, via spliceosome; GO:0006139 nucleobase-containing compound metabolic process; GO:0006396 RNA processing; GO:0006397 mRNA processing; GO:0006403 RNA localization; GO:0006405 RNA export from nucleus; GO:0006406 mRNA ex…	GO:0000243 commitment complex; GO:0005622 intracellular; GO:0005623 cell; GO:0005634 nucleus; GO:0005654 nucleoplasm; GO:0005681 spliceosomal complex; GO:0005684 U2-type spliceosomal complex; GO:0016604 nuclear body; GO:0016607 nuclear speck; GO:0031974 membrane-enclosed lumen; GO:0031981 nuclear lumen; GO:0032991 protein-containing complex; GO:0043226 organelle; GO:0043227 membrane-bounded organ…	GO:0003676 nucleic acid binding; GO:0003723 RNA binding; GO:0003727 single-stranded RNA binding; GO:0005488 binding; GO:0005515 protein binding; GO:0008187 poly-pyrimidine tract binding; GO:0019899 enzyme binding; GO:0019904 protein domain specific binding; GO:0030628 pre-mRNA 3'-splice site binding; GO:0036002 pre-mRNA binding; GO:0070742 C2H2 zinc finger domain binding; GO:0097159 organic cycli…	PF00076	RNA recognition motif. (a.k.a. RRM, RBD, or RNP domain)	A	KOG0120	Splicing factor U2AF, large subunit (RRM superfamily)
