# Supplementary material for: Mechanisms of Mitochondrial Apoptosis-Mediated Meat Tenderization Based on Quantitative Phosphoproteomic Analysis
Source: Foods. 2022 Nov 22;11(23):3751. doi: 10.3390/foods11233751 (PMC9741025; doi:10.3390/foods11233751)
Supplement: Supplementary file 1 [file foods-11-03751-s001.zip › Supplementary/Supplemental Table S2.xlsx]

## Sheet: sheet 1
Protein accession	Position	Amino acid	LD12h/LD0h Ratio	LD12h/LD0h P value	Regulated Type		Protein description	Gene name	LD0h_1	LD0h_2	LD0h_3	LD0h	LD12h_1	LD12h_2	LD12h_3	LD12h	LD48h_1	LD48h_2	LD48h_3	LD48h	Subcellular localization	KEGG KO No.	KEGG Gene	KEGG pathway	Biological Process	Cellular Component	Molecular Function	Pfam ID	Domain description	KOG category	KOG NO.	KOG description
A0A480NRZ3	392	S	1.653	0.00660435	Up	regulation of apoptotic signaling pathway	Lamin isoform A OS=Sus scrofa OX=9823 GN=LMNA PE=1 SV=1	LMNA	0.817	0.644	0.719	0.726667	1.045	1.251	1.307	1.201	1.008	0.858	0.849	0.905	nucleus	K12641	LMNA; lamin A/C	map04210 Apoptosis; map05410 Hypertrophic cardiomyopathy (HCM); map05412 Arrhythmogenic right ventricular cardiomyopathy (ARVC); map05414 Dilated cardiomyopathy (DCM)	GO:0000003 reproduction; GO:0000226 microtubule cytoskeleton organization; GO:0000278 mitotic cell cycle; GO:0001666 response to hypoxia; GO:0006606 protein import into nucleus; GO:0006810 transport; GO:0006886 intracellular protein transport; GO:0006913 nucleocytoplasmic transport; GO:0006950 response to stress; GO:0006986 response to unfolded protein; GO:0006996 organelle organization; GO:00069…	GO:0005622 intracellular; GO:0005623 cell; GO:0005634 nucleus; GO:0005635 nuclear envelope; GO:0005638 lamin filament; GO:0005652 nuclear lamina; GO:0005654 nucleoplasm; GO:0005737 cytoplasm; GO:0005829 cytosol; GO:0005856 cytoskeleton; GO:0005882 intermediate filament; GO:0012505 endomembrane system; GO:0016020 membrane; GO:0016363 nuclear matrix; GO:0031090 organelle membrane; GO:0031965 nuclea…	GO:0005198 structural molecule activity; GO:0005488 binding; GO:0005515 protein binding; GO:0008157 protein phosphatase 1 binding; GO:0019899 enzyme binding; GO:0019902 phosphatase binding; GO:0019903 protein phosphatase binding; GO:0042802 identical protein binding;	PF00932	Lamin Tail Domain	DY	KOG0977	Nuclear envelope protein lamin, intermediate filament superfamily
F1RFH3	52	S	1.864	0.00196806	Up	biological regulation	Neurofilament heavy polypeptide OS=Sus scrofa OX=9823 GN=NEFH PE=1 SV=2	NEFH	0.337	0.353	0.446	0.378667	0.711	0.716	0.69	0.705667	1.261	1.221	1.436	1.306	nucleus	K04574	NEFH, NF-H; neurofilament heavy polypeptide	map05014 Amyotrophic lateral sclerosis (ALS)
A0A287BI36	207	S	0.637	0.0131728	Down	cell morphogenesis involved in differentiation	PDZ and LIM domain 5 OS=Sus scrofa OX=9823 GN=PDLIM5 PE=1 SV=1	PDLIM5	1.478	1.837	2.09	1.80167	1.201	1.134	1.109	1.148	0.936	0.819	0.763	0.839333	nucleus	K19867	LDB3; LIM domain-binding protein 3					PF00595	PDZ domain (Also known as DHR or GLGF)	TZ	KOG1703	Adaptor protein Enigma and related PDZ-LIM proteins
A0A287A7G2	232	S	0.637	0.0131728	Down	cell morphogenesis involved in differentiation	PDZ and LIM domain 5 OS=Sus scrofa OX=9823 GN=PDLIM5 PE=1 SV=1	PDLIM5	1.478	1.837	2.09	1.80167	1.201	1.134	1.109	1.148	0.936	0.819	0.763	0.839333	cytoplasm	K19867	LDB3; LIM domain-binding protein 3					PF00595	PDZ domain (Also known as DHR or GLGF)	T	KOG1703	Adaptor protein Enigma and related PDZ-LIM proteins
A0A287BI36	193	S	0.689	0.00791079	Down	cell morphogenesis involved in differentiation	PDZ and LIM domain 5 OS=Sus scrofa OX=9823 GN=PDLIM5 PE=1 SV=1	PDLIM5	1.216	1.181	1.094	1.16367	0.829	0.879	0.697	0.801667	0.487	0.458	0.426	0.457	nucleus	K19867	LDB3; LIM domain-binding protein 3					PF00595	PDZ domain (Also known as DHR or GLGF)	TZ	KOG1703	Adaptor protein Enigma and related PDZ-LIM proteins
A0A287A7G2	218	S	0.689	0.00791079	Down	cell morphogenesis involved in differentiation	PDZ and LIM domain 5 OS=Sus scrofa OX=9823 GN=PDLIM5 PE=1 SV=1	PDLIM5	1.216	1.181	1.094	1.16367	0.829	0.879	0.697	0.801667	0.487	0.458	0.426	0.457	cytoplasm	K19867	LDB3; LIM domain-binding protein 3					PF00595	PDZ domain (Also known as DHR or GLGF)	T	KOG1703	Adaptor protein Enigma and related PDZ-LIM proteins
B5KJG2	238	T	0.73	0.0160279	Down	catabolic process	Phosphoglycerate mutase OS=Sus scrofa OX=9823 GN=PGAM2 PE=1 SV=1	PGAM2	1.597	1.861	1.503	1.65367	1.2	1.306	1.118	1.208	1.568	1.603	1.553	1.57467	cytoplasm	K01834	PGAM, gpmA; 2,3-bisphosphoglycerate-dependent phosphoglycerate mutase [EC:5.4.2.11]	map00010 Glycolysis / Gluconeogenesis; map00260 Glycine, serine and threonine metabolism; map01100 Metabolic pathways; map01200 Carbon metabolism; map01230 Biosynthesis of amino acids; map04922 Glucagon signaling pathway; map05230 Central carbon metabolism in cancer	GO:0000003 reproduction; GO:0003008 system process; GO:0003012 muscle system process; GO:0005975 carbohydrate metabolic process; GO:0005996 monosaccharide metabolic process; GO:0006006 glucose metabolic process; GO:0006007 glucose catabolic process; GO:0006082 organic acid metabolic process; GO:0006090 pyruvate metabolic process; GO:0006091 generation of precursor metabolites and energy; GO:00060…	GO:0005622 intracellular; GO:0005623 cell; GO:0005634 nucleus; GO:0005737 cytoplasm; GO:0005829 cytosol; GO:0043226 organelle; GO:0043227 membrane-bounded organelle; GO:0043229 intracellular organelle; GO:0043231 intracellular membrane-bounded organelle;	GO:0003824 catalytic activity; GO:0004619 phosphoglycerate mutase activity; GO:0005488 binding; GO:0016853 isomerase activity; GO:0016866 intramolecular transferase activity; GO:0016868 intramolecular transferase activity, phosphotransferases; GO:0046538 2,3-bisphosphoglycerate-dependent phosphoglycerate mutase activity; GO:0048037 cofactor binding;	PF00300	Histidine phosphatase superfamily (branch 1)	G	KOG0235	Phosphoglycerate mutase
A0A5S6I3N7	52	S	3.445	0.00366697	Up	axonogenesis	Actin, cytoplasmic 1 OS=Sus scrofa OX=9823 GN=ACTB PE=3 SV=1	ACTB	0.173	0.167	0.091	0.143667	1.151	0.808	1.111	1.02333	0.505	0.505	0.475	0.495	cytoskeleton	K05692	ACTB_G1; actin beta/gamma 1	map04015 Rap1 signaling pathway; map04145 Phagosome; map04210 Apoptosis; map04390 Hippo signaling pathway; map04391 Hippo signaling pathway - fly; map04510 Focal adhesion; map04520 Adherens junction; map04530 Tight junction; map04611 Platelet activation; map04670 Leukocyte transendothelial migration; map04714 Thermogenesis; map04745 Phototransduction - fly; map04810 Regulation of actin cytoskelet…	GO:0000079 regulation of cyclin-dependent protein serine/threonine kinase activity; GO:0000902 cell morphogenesis; GO:0000904 cell morphogenesis involved in differentiation; GO:0001654 eye development; GO:0001932 regulation of protein phosphorylation; GO:0001933 negative regulation of protein phosphorylation; GO:0002252 immune effector process; GO:0002253 activation of immune response; GO:0002376…	GO:0000123 histone acetyltransferase complex; GO:0001725 stress fiber; GO:0002102 podosome; GO:0005622 intracellular; GO:0005623 cell; GO:0005634 nucleus; GO:0005654 nucleoplasm; GO:0005737 cytoplasm; GO:0005829 cytosol; GO:0005856 cytoskeleton; GO:0005886 plasma membrane; GO:0005912 adherens junction; GO:0005925 focal adhesion; GO:0005938 cell cortex; GO:0014069 postsynaptic density; GO:0015629 …	GO:0005198 structural molecule activity; GO:0005200 structural constituent of cytoskeleton; GO:0005488 binding; GO:0005515 protein binding; GO:0008092 cytoskeletal protein binding; GO:0008134 transcription factor binding; GO:0019894 kinesin binding; GO:0019899 enzyme binding; GO:0019900 kinase binding; GO:0019901 protein kinase binding; GO:0030957 Tat protein binding; GO:0042802 identical protein…			Z	KOG0676	Actin and related proteins
A0A5S6I3N7	53	Y	3.445	0.00366697	Up	axonogenesis	Actin, cytoplasmic 1 OS=Sus scrofa OX=9823 GN=ACTB PE=3 SV=1	ACTB	0.173	0.167	0.091	0.143667	1.151	0.808	1.111	1.02333	0.505	0.505	0.475	0.495	cytoskeleton	K05692	ACTB_G1; actin beta/gamma 1	map04015 Rap1 signaling pathway; map04145 Phagosome; map04210 Apoptosis; map04390 Hippo signaling pathway; map04391 Hippo signaling pathway - fly; map04510 Focal adhesion; map04520 Adherens junction; map04530 Tight junction; map04611 Platelet activation; map04670 Leukocyte transendothelial migration; map04714 Thermogenesis; map04745 Phototransduction - fly; map04810 Regulation of actin cytoskelet…	GO:0000079 regulation of cyclin-dependent protein serine/threonine kinase activity; GO:0000902 cell morphogenesis; GO:0000904 cell morphogenesis involved in differentiation; GO:0001654 eye development; GO:0001932 regulation of protein phosphorylation; GO:0001933 negative regulation of protein phosphorylation; GO:0002252 immune effector process; GO:0002253 activation of immune response; GO:0002376…	GO:0000123 histone acetyltransferase complex; GO:0001725 stress fiber; GO:0002102 podosome; GO:0005622 intracellular; GO:0005623 cell; GO:0005634 nucleus; GO:0005654 nucleoplasm; GO:0005737 cytoplasm; GO:0005829 cytosol; GO:0005856 cytoskeleton; GO:0005886 plasma membrane; GO:0005912 adherens junction; GO:0005925 focal adhesion; GO:0005938 cell cortex; GO:0014069 postsynaptic density; GO:0015629 …	GO:0005198 structural molecule activity; GO:0005200 structural constituent of cytoskeleton; GO:0005488 binding; GO:0005515 protein binding; GO:0008092 cytoskeletal protein binding; GO:0008134 transcription factor binding; GO:0019894 kinesin binding; GO:0019899 enzyme binding; GO:0019900 kinase binding; GO:0019901 protein kinase binding; GO:0030957 Tat protein binding; GO:0042802 identical protein…			Z	KOG0676	Actin and related proteins
A0A5S6I3N7	60	S	3.445	0.00366697	Up	axonogenesis	Actin, cytoplasmic 1 OS=Sus scrofa OX=9823 GN=ACTB PE=3 SV=1	ACTB	0.173	0.167	0.091	0.143667	1.151	0.808	1.111	1.02333	0.505	0.505	0.475	0.495	cytoskeleton	K05692	ACTB_G1; actin beta/gamma 1	map04015 Rap1 signaling pathway; map04145 Phagosome; map04210 Apoptosis; map04390 Hippo signaling pathway; map04391 Hippo signaling pathway - fly; map04510 Focal adhesion; map04520 Adherens junction; map04530 Tight junction; map04611 Platelet activation; map04670 Leukocyte transendothelial migration; map04714 Thermogenesis; map04745 Phototransduction - fly; map04810 Regulation of actin cytoskelet…	GO:0000079 regulation of cyclin-dependent protein serine/threonine kinase activity; GO:0000902 cell morphogenesis; GO:0000904 cell morphogenesis involved in differentiation; GO:0001654 eye development; GO:0001932 regulation of protein phosphorylation; GO:0001933 negative regulation of protein phosphorylation; GO:0002252 immune effector process; GO:0002253 activation of immune response; GO:0002376…	GO:0000123 histone acetyltransferase complex; GO:0001725 stress fiber; GO:0002102 podosome; GO:0005622 intracellular; GO:0005623 cell; GO:0005634 nucleus; GO:0005654 nucleoplasm; GO:0005737 cytoplasm; GO:0005829 cytosol; GO:0005856 cytoskeleton; GO:0005886 plasma membrane; GO:0005912 adherens junction; GO:0005925 focal adhesion; GO:0005938 cell cortex; GO:0014069 postsynaptic density; GO:0015629 …	GO:0005198 structural molecule activity; GO:0005200 structural constituent of cytoskeleton; GO:0005488 binding; GO:0005515 protein binding; GO:0008092 cytoskeletal protein binding; GO:0008134 transcription factor binding; GO:0019894 kinesin binding; GO:0019899 enzyme binding; GO:0019900 kinase binding; GO:0019901 protein kinase binding; GO:0030957 Tat protein binding; GO:0042802 identical protein…			Z	KOG0676	Actin and related proteins
A0A286ZZW7	143	S	0.72	0.00504225	Down	positive regulation of developmental process	Y-box binding protein 3 OS=Sus scrofa OX=9823 GN=YBX3 PE=1 SV=1	YBX3	1.554	1.41	1.367	1.44367	1.081	0.95	1.089	1.04	1.561	1.258	1.443	1.42067	nucleus	K06099	CSDA, ZONAB; cold shock domain protein A	map04530 Tight junction	GO:0000003 reproduction; GO:0000122 negative regulation of transcription by RNA polymerase II; GO:0001701 in utero embryonic development; GO:0003006 developmental process involved in reproduction; GO:0006355 regulation of transcription, DNA-templated; GO:0006357 regulation of transcription by RNA polymerase II; GO:0006417 regulation of translation; GO:0006950 response to stress; GO:0006970 respon…	GO:0005622 intracellular; GO:0005623 cell; GO:0005634 nucleus; GO:0005737 cytoplasm; GO:0005829 cytosol; GO:0005911 cell-cell junction; GO:0005921 gap junction; GO:0005923 bicellular tight junction; GO:0030054 cell junction; GO:0043226 organelle; GO:0043227 membrane-bounded organelle; GO:0043229 intracellular organelle; GO:0043231 intracellular membrane-bounded organelle; GO:0043296 apical juncti…	GO:0000976 transcription regulatory region sequence-specific DNA binding; GO:0000977 RNA polymerase II transcription regulatory region sequence-specific DNA binding; GO:0000981 DNA-binding transcription factor activity, RNA polymerase II-specific; GO:0001067 regulatory region nucleic acid binding; GO:0001227 DNA-binding transcription repressor activity, RNA polymerase II-specific; GO:0003676 nucl…	PF00313	'Cold-shock' DNA-binding domain	J	KOG3070	Predicted RNA-binding protein containing PIN domain and invovled in translation or RNA processing
A0A5G2QN07	145	S	0.72	0.00504225	Down	developmental process	Y-box binding protein 1 OS=Sus scrofa OX=9823 GN=YBX1 PE=1 SV=1	YBX1	1.554	1.41	1.367	1.44367	1.081	0.95	1.089	1.04	1.561	1.258	1.443	1.42067	nucleus	K09276	YBX1, NSEP1; Y-box-binding protein 1		GO:0000122 negative regulation of transcription by RNA polymerase II; GO:0000375 RNA splicing, via transesterification reactions; GO:0000377 RNA splicing, via transesterification reactions with bulged adenosine as nucleophile; GO:0000398 mRNA splicing, via spliceosome; GO:0001701 in utero embryonic development; GO:0006139 nucleobase-containing compound metabolic process; GO:0006351 transcription,…	GO:0005576 extracellular region; GO:0005622 intracellular; GO:0005623 cell; GO:0005634 nucleus; GO:0005635 nuclear envelope; GO:0005654 nucleoplasm; GO:0005681 spliceosomal complex; GO:0005689 U12-type spliceosomal complex; GO:0005737 cytoplasm; GO:0005829 cytosol; GO:0010494 cytoplasmic stress granule; GO:0012505 endomembrane system; GO:0016020 membrane; GO:0030425 dendrite; GO:0031090 organelle…	GO:0000976 transcription regulatory region sequence-specific DNA binding; GO:0000977 RNA polymerase II transcription regulatory region sequence-specific DNA binding; GO:0000978 RNA polymerase II cis-regulatory region sequence-specific DNA binding; GO:0000981 DNA-binding transcription factor activity, RNA polymerase II-specific; GO:0000987 cis-regulatory region sequence-specific DNA binding; GO:00…	PF00313	'Cold-shock' DNA-binding domain	K	KOG3070	Predicted RNA-binding protein containing PIN domain and invovled in translation or RNA processing
A0A287AMA4	1465	Y	0.721	0.0399414	Down	system process	Myosin heavy chain 8(predicted) OS=Sus scrofa OX=9823 GN=MYH8 PE=3 SV=2	MYH8	1.396	1.862	1.419	1.559	1.176	1.011	1.186	1.12433	1.536	1.603	1.363	1.50067	cytoplasm	K10352	MYH; myosin heavy chain	map04530 Tight junction; map05130 Pathogenic Escherichia coli infection	GO:0003008 system process; GO:0003009 skeletal muscle contraction; GO:0003012 muscle system process; GO:0006139 nucleobase-containing compound metabolic process; GO:0006163 purine nucleotide metabolic process; GO:0006464 cellular protein modification process; GO:0006470 protein dephosphorylation; GO:0006725 cellular aromatic compound metabolic process; GO:0006753 nucleoside phosphate metabolic pr…	GO:0005622 intracellular; GO:0005623 cell; GO:0005737 cytoplasm; GO:0005829 cytosol; GO:0005856 cytoskeleton; GO:0005859 muscle myosin complex; GO:0015629 actin cytoskeleton; GO:0016459 myosin complex; GO:0016460 myosin II complex; GO:0030016 myofibril; GO:0030017 sarcomere; GO:0032982 myosin filament; GO:0032991 protein-containing complex; GO:0043226 organelle; GO:0043228 non-membrane-bounded or…	GO:0000146 microfilament motor activity; GO:0000166 nucleotide binding; GO:0003774 motor activity; GO:0003779 actin binding; GO:0003824 catalytic activity; GO:0004721 phosphoprotein phosphatase activity; GO:0004722 protein serine/threonine phosphatase activity; GO:0005198 structural molecule activity; GO:0005488 binding; GO:0005515 protein binding; GO:0005524 ATP binding; GO:0008092 cytoskeletal …	PF02736; PF00063	Myosin N-terminal SH3-like domain; Myosin head (motor domain)	Z	KOG0161	Myosin class II heavy chain
I3L5Y5	133	S	0.734	0.00642129	Down	developmental process	SH3 and cysteine rich domain 3 OS=Sus scrofa OX=9823 GN=STAC3 PE=1 SV=2	STAC3	1.211	1.296	1.411	1.306	1.035	0.917	0.922	0.958	1.487	1.497	1.462	1.482	cytoplasm	K23713			GO:0003008 system process; GO:0003009 skeletal muscle contraction; GO:0003012 muscle system process; GO:0006936 muscle contraction; GO:0006941 striated muscle contraction; GO:0007154 cell communication; GO:0007267 cell-cell signaling; GO:0007268 chemical synaptic transmission; GO:0007274 neuromuscular synaptic transmission; GO:0007275 multicellular organism development; GO:0007517 muscle organ de…	GO:0005622 intracellular; GO:0005623 cell; GO:0005634 nucleus; GO:0005654 nucleoplasm; GO:0005737 cytoplasm; GO:0005829 cytosol; GO:0005886 plasma membrane; GO:0005891 voltage-gated calcium channel complex; GO:0009898 cytoplasmic side of plasma membrane; GO:0016020 membrane; GO:0016021 integral component of membrane; GO:0019897 extrinsic component of plasma membrane; GO:0019898 extrinsic componen…	GO:0005488 binding; GO:0005515 protein binding; GO:0042802 identical protein binding;	PF00130; PF00018; PF07653	Phorbol esters/diacylglycerol binding domain (C1 domain); SH3 domain; Variant SH3 domain
A0A5G2QL63	583	S	1.465	0.0245222	Up	cell morphogenesis involved in differentiation	Paxillin OS=Sus scrofa OX=9823 GN=PXN PE=4 SV=1	PXN	0.761	0.996	0.937	0.898	1.304	1.157	1.487	1.316	0.894	0.908	0.777	0.859667	nucleus	K05760	PXN; paxillin	map04062 Chemokine signaling pathway; map04370 VEGF signaling pathway; map04510 Focal adhesion; map04670 Leukocyte transendothelial migration; map04810 Regulation of actin cytoskeleton; map05100 Bacterial invasion of epithelial cells; map05131 Shigellosis; map05135 Yersinia infection; map05163 Human cytomegalovirus infection; map05165 Human papillomavirus infection; map05170 Human immunodeficienc…	GO:0000187 activation of MAPK activity; GO:0000302 response to reactive oxygen species; GO:0000902 cell morphogenesis; GO:0000904 cell morphogenesis involved in differentiation; GO:0001667 ameboidal-type cell migration; GO:0001763 morphogenesis of a branching structure; GO:0001932 regulation of protein phosphorylation; GO:0001934 positive regulation of protein phosphorylation; GO:0002009 morphoge…	GO:0001725 stress fiber; GO:0005622 intracellular; GO:0005623 cell; GO:0005737 cytoplasm; GO:0005829 cytosol; GO:0005856 cytoskeleton; GO:0005875 microtubule associated complex; GO:0005886 plasma membrane; GO:0005912 adherens junction; GO:0005925 focal adhesion; GO:0015629 actin cytoskeleton; GO:0015630 microtubule cytoskeleton; GO:0016020 membrane; GO:0030027 lamellipodium; GO:0030054 cell junct…	GO:0005102 signaling receptor binding; GO:0005178 integrin binding; GO:0005198 structural molecule activity; GO:0005488 binding; GO:0005515 protein binding; GO:0008013 beta-catenin binding; GO:0008092 cytoskeletal protein binding; GO:0017166 vinculin binding; GO:0019899 enzyme binding; GO:0019900 kinase binding; GO:0019901 protein kinase binding; GO:0019904 protein domain specific binding; GO:003…	PF00412	LIM domain	TZ	KOG1703	Adaptor protein Enigma and related PDZ-LIM proteins
A0A5G2QTD3	112	T	0.726	0.0333609	Down		Calmodulin-1 isoform X1 (Fragment)(predicted) OS=Sus scrofa OX=9823 GN=CALM1 PE=1 SV=1	CALM1	1.315	1.471	1.811	1.53233	1.887	1.875	1.744	1.83533	1.052	1.139	1.148	1.113	cytoplasm	K02183	CALM; calmodulin	map04014 Ras signaling pathway; map04015 Rap1 signaling pathway; map04020 Calcium signaling pathway; map04022 cGMP-PKG signaling pathway; map04024 cAMP signaling pathway; map04070 Phosphatidylinositol signaling system; map04114 Oocyte meiosis; map04218 Cellular senescence; map04261 Adrenergic signaling in cardiomyocytes; map04270 Vascular smooth muscle contraction; map04371 Apelin signaling pathw…				PF13499	EF-hand domain pair	T	KOG0027	Calmodulin and related proteins (EF-Hand superfamily)
K7GLU6	481	S	0.7	0.0380487	Down	response to external stimulus	Aminopeptidase OS=Sus scrofa OX=9823 GN=ERAP1 PE=1 SV=3	ERAP1	0.932	0.865	1.221	1.006	0.73	0.74	0.643	0.704333	0.912	0.939	1.198	1.01633	plasma membrane	K09604	ARTS1; adipocyte-derived leucine aminopeptidase [EC:3.4.11.-]		GO:0001525 angiogenesis; GO:0001568 blood vessel development; GO:0001944 vasculature development; GO:0002376 immune system process; GO:0002474 antigen processing and presentation of peptide antigen via MHC class I; GO:0002483 antigen processing and presentation of endogenous peptide antigen; GO:0002682 regulation of immune system process; GO:0003008 system process; GO:0003013 circulatory system p…	GO:0005576 extracellular region; GO:0005622 intracellular; GO:0005623 cell; GO:0005737 cytoplasm; GO:0005783 endoplasmic reticulum; GO:0005788 endoplasmic reticulum lumen; GO:0005829 cytosol; GO:0005886 plasma membrane; GO:0012505 endomembrane system; GO:0016020 membrane; GO:0016021 integral component of membrane; GO:0031224 intrinsic component of membrane; GO:0031974 membrane-enclosed lumen; GO:…	GO:0003824 catalytic activity; GO:0004175 endopeptidase activity; GO:0004177 aminopeptidase activity; GO:0005102 signaling receptor binding; GO:0005126 cytokine receptor binding; GO:0005138 interleukin-6 receptor binding; GO:0005149 interleukin-1 receptor binding; GO:0005151 interleukin-1, type II receptor binding; GO:0005164 tumor necrosis factor receptor binding; GO:0005488 binding; GO:0005515 …	PF01433; PF11838	Peptidase family M1; Domain of unknown function (DUF3358)	EO	KOG1046	Puromycin-sensitive aminopeptidase and related aminopeptidases
A0A287A4G7	273	S	1.411	0.037172	Up	developmental process	Nuclear factor 1 OS=Sus scrofa OX=9823 GN=NFIC PE=3 SV=2	NFIC	1.011	0.852	1.137	1	1.436	1.578	1.22	1.41133	1.042	1.027	0.987	1.01867	nucleus	K09170	NFIC; nuclear factor I/C		GO:0000122 negative regulation of transcription by RNA polymerase II; GO:0006139 nucleobase-containing compound metabolic process; GO:0006351 transcription, DNA-templated; GO:0006355 regulation of transcription, DNA-templated; GO:0006357 regulation of transcription by RNA polymerase II; GO:0006366 transcription by RNA polymerase II; GO:0006725 cellular aromatic compound metabolic process; GO:0006…	GO:0001650 fibrillar center; GO:0005622 intracellular; GO:0005623 cell; GO:0005634 nucleus; GO:0005730 nucleolus; GO:0031974 membrane-enclosed lumen; GO:0031981 nuclear lumen; GO:0043226 organelle; GO:0043227 membrane-bounded organelle; GO:0043228 non-membrane-bounded organelle; GO:0043229 intracellular organelle; GO:0043231 intracellular membrane-bounded organelle; GO:0043232 intracellular non-m…	GO:0000976 transcription regulatory region sequence-specific DNA binding; GO:0000977 RNA polymerase II transcription regulatory region sequence-specific DNA binding; GO:0000978 RNA polymerase II cis-regulatory region sequence-specific DNA binding; GO:0000981 DNA-binding transcription factor activity, RNA polymerase II-specific; GO:0000987 cis-regulatory region sequence-specific DNA binding; GO:00…	PF03165	MH1 domain	K	KOG3663	Nuclear factor I
F1S5Z8	266	S	0.731	0.0476586	Down	intrinsic component of membrane	Synaptophysin like 2 OS=Sus scrofa OX=9823 GN=SYPL2 PE=1 SV=2	SYPL2	1.549	1.513	1.751	1.60433	1.361	0.953	1.205	1.173	0.401	0.495	0.416	0.437333	plasma membrane				GO:0006873 cellular ion homeostasis; GO:0006874 cellular calcium ion homeostasis; GO:0006875 cellular metal ion homeostasis; GO:0009987 cellular process; GO:0019725 cellular homeostasis; GO:0030003 cellular cation homeostasis; GO:0042592 homeostatic process; GO:0048878 chemical homeostasis; GO:0050801 ion homeostasis; GO:0055065 metal ion homeostasis; GO:0055074 calcium ion homeostasis; GO:005508…	GO:0005622 intracellular; GO:0005623 cell; GO:0005737 cytoplasm; GO:0008021 synaptic vesicle; GO:0012505 endomembrane system; GO:0012506 vesicle membrane; GO:0016020 membrane; GO:0016021 integral component of membrane; GO:0030133 transport vesicle; GO:0030285 integral component of synaptic vesicle membrane; GO:0030658 transport vesicle membrane; GO:0030659 cytoplasmic vesicle membrane; GO:0030672…		PF01284	Membrane-associating domain
F1S156	903	S	1.403	0.0133432	Up	regulation of actin filament bundle assembly	Synaptopodin 2 OS=Sus scrofa OX=9823 GN=SYNPO2 PE=1 SV=4	SYNPO2	0.483	0.591	0.592	0.555333	0.847	0.76	0.731	0.779333	1.399	1.287	1.393	1.35967	nucleus				GO:0000045 autophagosome assembly; GO:0001932 regulation of protein phosphorylation; GO:0006914 autophagy; GO:0006996 organelle organization; GO:0007033 vacuole organization; GO:0008152 metabolic process; GO:0009056 catabolic process; GO:0009987 cellular process; GO:0010638 positive regulation of organelle organization; GO:0016043 cellular component organization; GO:0016236 macroautophagy; GO:001…	GO:0001725 stress fiber; GO:0005622 intracellular; GO:0005623 cell; GO:0005634 nucleus; GO:0005737 cytoplasm; GO:0005829 cytosol; GO:0005856 cytoskeleton; GO:0005912 adherens junction; GO:0005925 focal adhesion; GO:0015629 actin cytoskeleton; GO:0030016 myofibril; GO:0030017 sarcomere; GO:0030018 Z disc; GO:0030054 cell junction; GO:0030055 cell-substrate junction; GO:0031674 I band; GO:0032432 a…	GO:0003779 actin binding; GO:0005488 binding; GO:0005515 protein binding; GO:0008092 cytoskeletal protein binding; GO:0031005 filamin binding; GO:0042805 actinin binding; GO:0051371 muscle alpha-actinin binding; GO:0051393 alpha-actinin binding; GO:0071889 14-3-3 protein binding;	PF00595	PDZ domain (Also known as DHR or GLGF)	TZ	KOG1703	Adaptor protein Enigma and related PDZ-LIM proteins
A0A5G2QB13	823	T	4.597	0.0016562	Up	muscle cell differentiation	Myosin binding protein C2 OS=Sus scrofa OX=9823 GN=MYBPC2 PE=1 SV=1	MYBPC2	0.432		0.456	0.444	1.927		2.155	2.041	0.839		0.692	0.7655	cytoplasm,nucleus	K12558	MYBPC2; myosin-binding protein C, fast-type		GO:0003008 system process; GO:0003012 muscle system process; GO:0006928 movement of cell or subcellular component; GO:0006936 muscle contraction; GO:0006941 striated muscle contraction; GO:0006996 organelle organization; GO:0007010 cytoskeleton organization; GO:0007015 actin filament organization; GO:0009653 anatomical structure morphogenesis; GO:0009987 cellular process; GO:0010927 cellular comp…	GO:0005622 intracellular; GO:0005623 cell; GO:0005737 cytoplasm; GO:0005829 cytosol; GO:0005856 cytoskeleton; GO:0005859 muscle myosin complex; GO:0015629 actin cytoskeleton; GO:0016459 myosin complex; GO:0016460 myosin II complex; GO:0030016 myofibril; GO:0030017 sarcomere; GO:0030018 Z disc; GO:0031430 M band; GO:0031672 A band; GO:0031674 I band; GO:0032991 protein-containing complex; GO:00432…	GO:0003779 actin binding; GO:0005198 structural molecule activity; GO:0005200 structural constituent of cytoskeleton; GO:0005488 binding; GO:0005515 protein binding; GO:0008092 cytoskeletal protein binding; GO:0008307 structural constituent of muscle; GO:0042805 actinin binding; GO:0044877 protein-containing complex binding; GO:0051015 actin filament binding; GO:0051371 muscle alpha-actinin bindi…	PF07679; PF00041	Immunoglobulin I-set domain; Fibronectin type III domain
A0A286ZYX8	132	S	1.391	0.0332382	Up	regulation of cytoskeleton organization	Fructose-bisphosphate aldolase OS=Sus scrofa OX=9823 GN=ALDOA PE=1 SV=2	ALDOA	0.907	1.256	0.927	1.03	1.427	1.483	1.387	1.43233	1.197	1.074	0.988	1.08633	cytoplasm	K01623	ALDO; fructose-bisphosphate aldolase, class I [EC:4.1.2.13]	map00010 Glycolysis / Gluconeogenesis; map00030 Pentose phosphate pathway; map00051 Fructose and mannose metabolism; map01100 Metabolic pathways; map01200 Carbon metabolism; map01230 Biosynthesis of amino acids; map04066 HIF-1 signaling pathway	GO:0005975 carbohydrate metabolic process; GO:0006082 organic acid metabolic process; GO:0006090 pyruvate metabolic process; GO:0006091 generation of precursor metabolites and energy; GO:0006096 glycolytic process; GO:0006139 nucleobase-containing compound metabolic process; GO:0006163 purine nucleotide metabolic process; GO:0006164 purine nucleotide biosynthetic process; GO:0006165 nucleoside di…		GO:0003824 catalytic activity; GO:0004332 fructose-bisphosphate aldolase activity; GO:0016829 lyase activity; GO:0016830 carbon-carbon lyase activity; GO:0016832 aldehyde-lyase activity;	PF00274	Fructose-bisphosphate aldolase class-I	G	KOG1557	Fructose-biphosphate aldolase
A0A287B830	68	S	1.68	0.00640822	Up	positive regulation of developmental process	Microtubule-associated protein OS=Sus scrofa OX=9823 GN=MAPT PE=1 SV=1	MAPT	0.675	0.937	0.722	0.778	1.348	1.279	1.295	1.30733	0.925	0.883	0.681	0.829667	nucleus	K04380	MAPT, TAU; microtubule-associated protein tau	map04010 MAPK signaling pathway; map05010 Alzheimer disease	GO:0000003 reproduction; GO:0000226 microtubule cytoskeleton organization; GO:0000302 response to reactive oxygen species; GO:0000902 cell morphogenesis; GO:0000904 cell morphogenesis involved in differentiation; GO:0001558 regulation of cell growth; GO:0001764 neuron migration; GO:0001774 microglial cell activation; GO:0001775 cell activation; GO:0002274 myeloid leukocyte activation; GO:0002376 …	GO:0005576 extracellular region; GO:0005622 intracellular; GO:0005623 cell; GO:0005634 nucleus; GO:0005654 nucleoplasm; GO:0005737 cytoplasm; GO:0005739 mitochondrion; GO:0005829 cytosol; GO:0005856 cytoskeleton; GO:0005874 microtubule; GO:0005875 microtubule associated complex; GO:0005886 plasma membrane; GO:0005929 cilium; GO:0005930 axoneme; GO:0009898 cytoplasmic side of plasma membrane; GO:0…	GO:0003676 nucleic acid binding; GO:0003677 DNA binding; GO:0003680 AT DNA binding; GO:0003690 double-stranded DNA binding; GO:0003697 single-stranded DNA binding; GO:0003723 RNA binding; GO:0003779 actin binding; GO:0005102 signaling receptor binding; GO:0005488 binding; GO:0005515 protein binding; GO:0005543 phospholipid binding; GO:0008017 microtubule binding; GO:0008092 cytoskeletal protein b…			Z	KOG2418	Microtubule-associated protein TAU
F1SUQ5	362	S	0.722	0.000473076	Down		Ubiquitin protein ligase E3 component n-recognin 4 OS=Sus scrofa OX=9823 GN=UBR4 PE=1 SV=4	UBR4	1.322	1.397	1.379	1.366	1.036	0.947	0.977	0.986667	1.758	1.317	1.58	1.55167	plasma membrane	K10691	UBR4, ZUBR1; E3 ubiquitin-protein ligase UBR4 [EC:2.3.2.27]	map05165 Human papillomavirus infection; map05203 Viral carcinogenesis						T	KOG1776	Zn-binding protein Push
A0A286ZMT9	529	S	1.727	0.00730316	Up	regulation of apoptotic signaling pathway	BCL2 associated transcription factor 1 OS=Sus scrofa OX=9823 GN=BCLAF1 PE=1 SV=1	BCLAF1	0.757	0.865	0.667	0.763	1.38	1.123	1.45	1.31767	1.049	0.965	0.842	0.952	nucleus	K13087	BCLAF1; bcl2 associated transcription factor 1		GO:0000266 mitochondrial fission; GO:0006091 generation of precursor metabolites and energy; GO:0006355 regulation of transcription, DNA-templated; GO:0006915 apoptotic process; GO:0006950 response to stress; GO:0006996 organelle organization; GO:0007005 mitochondrion organization; GO:0008152 metabolic process; GO:0008219 cell death; GO:0009060 aerobic respiration; GO:0009889 regulation of biosyn…	GO:0005622 intracellular; GO:0005623 cell; GO:0005634 nucleus; GO:0005654 nucleoplasm; GO:0005737 cytoplasm; GO:0005739 mitochondrion; GO:0016604 nuclear body; GO:0016607 nuclear speck; GO:0031974 membrane-enclosed lumen; GO:0031981 nuclear lumen; GO:0043226 organelle; GO:0043227 membrane-bounded organelle; GO:0043229 intracellular organelle; GO:0043231 intracellular membrane-bounded organelle; G…	GO:0003676 nucleic acid binding; GO:0003677 DNA binding; GO:0005488 binding; GO:0097159 organic cyclic compound binding; GO:1901363 heterocyclic compound binding;
A0A5G2QUU7	67	S	0.658	0.000838149	Down	supramolecular polymer	Protein phosphatase 1 regulatory inhibitor subunit 1A OS=Sus scrofa OX=9823 GN=PPP1R1A PE=1 SV=1	PPP1R1A	1.42	1.587	1.407	1.47133	0.944	0.942	1.018	0.968	0.436	0.411	0.327	0.391333	nucleus	K08050	PPP1R1A; protein phosphatase 1 regulatory subunit 1A	map04261 Adrenergic signaling in cardiomyocytes; map04720 Long-term potentiation	GO:0001932 regulation of protein phosphorylation; GO:0001933 negative regulation of protein phosphorylation; GO:0006469 negative regulation of protein kinase activity; GO:0007154 cell communication; GO:0007165 signal transduction; GO:0009892 negative regulation of metabolic process; GO:0009987 cellular process; GO:0010563 negative regulation of phosphorus metabolic process; GO:0010605 negative re…	GO:0005576 extracellular region; GO:0005615 extracellular space; GO:0005622 intracellular; GO:0005623 cell; GO:0005737 cytoplasm; GO:0030016 myofibril; GO:0043226 organelle; GO:0043228 non-membrane-bounded organelle; GO:0043229 intracellular organelle; GO:0043232 intracellular non-membrane-bounded organelle; GO:0043292 contractile fiber; GO:0098723 skeletal muscle myofibril; GO:0099080 supramolec…	GO:0004857 enzyme inhibitor activity; GO:0004864 protein phosphatase inhibitor activity; GO:0004865 protein serine/threonine phosphatase inhibitor activity; GO:0019208 phosphatase regulator activity; GO:0019212 phosphatase inhibitor activity; GO:0019888 protein phosphatase regulator activity; GO:0030234 enzyme regulator activity; GO:0098772 molecular function regulator;
A0A5G2R391	47	S	0.71	0.000430973	Down	regulation of apoptotic signaling pathway	N-myristoyltransferase 1 OS=Sus scrofa OX=9823 GN=NMT1 PE=1 SV=1	NMT1	1.285	1.31	1.358	1.31767	0.956	0.885	0.966	0.935667	0.702	0.655	0.444	0.600333	nucleus	K00671	NMT; glycylpeptide N-tetradecanoyltransferase [EC:2.3.1.97]		GO:0001701 in utero embryonic development; GO:0006464 cellular protein modification process; GO:0006497 protein lipidation; GO:0006498 N-terminal protein lipidation; GO:0006499 N-terminal protein myristoylation; GO:0006807 nitrogen compound metabolic process; GO:0006810 transport; GO:0006839 mitochondrial transport; GO:0006996 organelle organization; GO:0007005 mitochondrion organization; GO:0007…	GO:0005622 intracellular; GO:0005623 cell; GO:0005737 cytoplasm; GO:0005829 cytosol; GO:0005886 plasma membrane; GO:0016020 membrane; GO:0019898 extrinsic component of membrane; GO:0071944 cell periphery;	GO:0003824 catalytic activity; GO:0004379 glycylpeptide N-tetradecanoyltransferase activity; GO:0016410 N-acyltransferase activity; GO:0016740 transferase activity; GO:0016746 transferase activity, transferring acyl groups; GO:0016747 transferase activity, transferring acyl groups other than amino-acyl groups; GO:0019107 myristoyltransferase activity;			I	KOG2779	N-myristoyl transferase
I3LLF1	1099	S	1.368	0.0335697	Up	response to abiotic stimulus	Insulin receptor substrate 1 OS=Sus scrofa OX=9823 GN=IRS1 PE=4 SV=1	IRS1	0.901	0.897	0.683	0.827	1.083	1.084	1.228	1.13167	0.857	0.883	0.848	0.862667	nucleus	K16172	IRS1; insulin receptor substrate 1	map04022 cGMP-PKG signaling pathway; map04068 FoxO signaling pathway; map04140 Autophagy - animal; map04150 mTOR signaling pathway; map04151 PI3K-Akt signaling pathway; map04152 AMPK signaling pathway; map04211 Longevity regulating pathway; map04212 Longevity regulating pathway - worm; map04213 Longevity regulating pathway - multiple species; map04722 Neurotrophin signaling pathway; map04910 Insu…	GO:0000165 MAPK cascade; GO:0002053 positive regulation of mesenchymal cell proliferation; GO:0002791 regulation of peptide secretion; GO:0002792 negative regulation of peptide secretion; GO:0002793 positive regulation of peptide secretion; GO:0005979 regulation of glycogen biosynthetic process; GO:0006109 regulation of carbohydrate metabolic process; GO:0006464 cellular protein modification proc…	GO:0005622 intracellular; GO:0005623 cell; GO:0005634 nucleus; GO:0005737 cytoplasm; GO:0005815 microtubule organizing center; GO:0005829 cytosol; GO:0005856 cytoskeleton; GO:0005886 plasma membrane; GO:0005887 integral component of plasma membrane; GO:0005899 insulin receptor complex; GO:0005901 caveola; GO:0005929 cilium; GO:0015630 microtubule cytoskeleton; GO:0016020 membrane; GO:0016021 inte…	GO:0001784 phosphotyrosine residue binding; GO:0003824 catalytic activity; GO:0005068 transmembrane receptor protein tyrosine kinase adaptor activity; GO:0005080 protein kinase C binding; GO:0005085 guanyl-nucleotide exchange factor activity; GO:0005088 Ras guanyl-nucleotide exchange factor activity; GO:0005102 signaling receptor binding; GO:0005158 insulin receptor binding; GO:0005159 insulin-li…	PF00169; PF02174	PH domain; PTB domain (IRS-1 type)
I3LIE7	76	T	0.686	0.0385905	Down	cell development	Myosin-binding protein H OS=Sus scrofa OX=9823 GN=MYBPH PE=4 SV=2	MYBPH	1.844		1.589	1.7165	1.194		1.161	1.1775	2.07		1.953	2.0115	nucleus				GO:0003008 system process; GO:0003012 muscle system process; GO:0006936 muscle contraction; GO:0006937 regulation of muscle contraction; GO:0006941 striated muscle contraction; GO:0006942 regulation of striated muscle contraction; GO:0006996 organelle organization; GO:0007010 cytoskeleton organization; GO:0007015 actin filament organization; GO:0009653 anatomical structure morphogenesis; GO:00099…	GO:0005622 intracellular; GO:0005623 cell; GO:0005737 cytoplasm; GO:0005856 cytoskeleton; GO:0005859 muscle myosin complex; GO:0015629 actin cytoskeleton; GO:0016459 myosin complex; GO:0016460 myosin II complex; GO:0030016 myofibril; GO:0030017 sarcomere; GO:0030018 Z disc; GO:0031430 M band; GO:0031672 A band; GO:0031674 I band; GO:0032991 protein-containing complex; GO:0043226 organelle; GO:004…	GO:0003779 actin binding; GO:0005198 structural molecule activity; GO:0005488 binding; GO:0005515 protein binding; GO:0008092 cytoskeletal protein binding; GO:0008307 structural constituent of muscle; GO:0042805 actinin binding; GO:0044877 protein-containing complex binding; GO:0051015 actin filament binding; GO:0051371 muscle alpha-actinin binding; GO:0051393 alpha-actinin binding; GO:0097493 st…	PF00041; PF07679	Fibronectin type III domain; Immunoglobulin I-set domain
A9YUB1	66	S	0.651	0.000236957	Down	regulation of cytoskeleton organization	Cysteine and histidine-rich domain-containing protein 1 OS=Sus scrofa OX=9823 GN=CHORDC1 PE=2 SV=1	CHORDC1	1.715	1.665	1.725	1.70167	1.177	1.053	1.094	1.108	1.855	1.682	1.773	1.77	cytoplasm	K16729	CHORDC1, CHP1; cysteine and histidine-rich domain-containing protein 1		GO:0001932 regulation of protein phosphorylation; GO:0001933 negative regulation of protein phosphorylation; GO:0006457 protein folding; GO:0006469 negative regulation of protein kinase activity; GO:0009892 negative regulation of metabolic process; GO:0009987 cellular process; GO:0010563 negative regulation of phosphorus metabolic process; GO:0010564 regulation of cell cycle process; GO:0010605 n…		GO:0000166 nucleotide binding; GO:0005488 binding; GO:0005515 protein binding; GO:0005524 ATP binding; GO:0008144 drug binding; GO:0008270 zinc ion binding; GO:0017076 purine nucleotide binding; GO:0030554 adenyl nucleotide binding; GO:0031072 heat shock protein binding; GO:0032553 ribonucleotide binding; GO:0032555 purine ribonucleotide binding; GO:0032559 adenyl ribonucleotide binding; GO:00356…	PF04969	CS domain	T	KOG1667	Zn2+-binding protein Melusin/RAR1, contains CHORD domain
Q6S4N2	418	S	1.31	0.000311012	Up	regulation of apoptotic signaling pathway	Heat shock 70 kDa protein 1B OS=Sus scrofa OX=9823 GN=HSPA1B PE=2 SV=1	HSPA1B	0.977	0.97	0.963	0.97	1.313	1.216	1.284	1.271	0.988	1.023	0.815	0.942	cytoplasm	K03283	HSPA1s; heat shock 70kDa protein 1/2/6/8	map03040 Spliceosome; map04010 MAPK signaling pathway; map04141 Protein processing in endoplasmic reticulum; map04144 Endocytosis; map04213 Longevity regulating pathway - multiple species; map04612 Antigen processing and presentation; map04915 Estrogen signaling pathway; map05134 Legionellosis; map05145 Toxoplasmosis; map05162 Measles	GO:0000003 reproduction; GO:0000122 negative regulation of transcription by RNA polymerase II; GO:0000723 telomere maintenance; GO:0001558 regulation of cell growth; GO:0002931 response to ischemia; GO:0006139 nucleobase-containing compound metabolic process; GO:0006259 DNA metabolic process; GO:0006281 DNA repair; GO:0006355 regulation of transcription, DNA-templated; GO:0006357 regulation of tr…	GO:0002199 zona pellucida receptor complex; GO:0005622 intracellular; GO:0005623 cell; GO:0005634 nucleus; GO:0005654 nucleoplasm; GO:0005737 cytoplasm; GO:0005739 mitochondrion; GO:0005759 mitochondrial matrix; GO:0005813 centrosome; GO:0005814 centriole; GO:0005815 microtubule organizing center; GO:0005829 cytosol; GO:0005856 cytoskeleton; GO:0005886 plasma membrane; GO:0015630 microtubule cyto…	GO:0000166 nucleotide binding; GO:0001664 G protein-coupled receptor binding; GO:0002020 protease binding; GO:0003712 transcription coregulator activity; GO:0003714 transcription corepressor activity; GO:0003824 catalytic activity; GO:0005102 signaling receptor binding; GO:0005488 binding; GO:0005515 protein binding; GO:0005524 ATP binding; GO:0008134 transcription factor binding; GO:0008144 drug…			O	KOG0101	Molecular chaperones HSP70/HSC70, HSP70 superfamily
Q5XLD3	140	Y	0.684	0.00166479	Down	response to abiotic stimulus	Creatine kinase M-type OS=Sus scrofa OX=9823 GN=CKM PE=2 SV=1	CKM	1.15	1.297	1.302	1.24967	0.899	0.855	0.812	0.855333	1.136	1.149	1.189	1.158	cytoplasm	K00933	E2.7.3.2; creatine kinase [EC:2.7.3.2]	map00330 Arginine and proline metabolism; map01100 Metabolic pathways	GO:0006082 organic acid metabolic process; GO:0006520 cellular amino acid metabolic process; GO:0006575 cellular modified amino acid metabolic process; GO:0006599 phosphagen metabolic process; GO:0006600 creatine metabolic process; GO:0006603 phosphocreatine metabolic process; GO:0006793 phosphorus metabolic process; GO:0006796 phosphate-containing compound metabolic process; GO:0006807 nitrogen …	GO:0005576 extracellular region; GO:0005615 extracellular space; GO:0005622 intracellular; GO:0005623 cell; GO:0005737 cytoplasm; GO:0005829 cytosol;	GO:0003824 catalytic activity; GO:0004111 creatine kinase activity; GO:0016301 kinase activity; GO:0016740 transferase activity; GO:0016772 transferase activity, transferring phosphorus-containing groups; GO:0016775 phosphotransferase activity, nitrogenous group as acceptor;	PF02807; PF00217	ATP:guanido phosphotransferase, N-terminal domain; ATP:guanido phosphotransferase, C-terminal catalytic domain	C	KOG3581	Creatine kinases
